# Supplementary material for: Transforming the odor profile of perennial ryegrass protein and surplus bread crusts through solid-state fermentation
Source: NPJ Sci Food. 2026 Apr 24;10:197. doi: 10.1038/s41538-026-00831-6 (PMC13282373; doi:10.1038/s41538-026-00831-6)
Supplement: Supplementary file 2 — Data S1 [file 41538_2026_831_MOESM2_ESM.xlsx]

## Sheet: Data S1
Data S1. Identification ions, linear retention index (LRI), functional group category, source of origin category and odor descriptors of volatile compounds detected by SPME GC-MS in solid-state fermented (SSF) surplus bread crusts and perennial ryegrass with Aspergillus oryzae, Neurospora intermedia and Rhizopus oligosporus.
Quantification ion	Key ion 1	Key ion 2	Key ion 3	CAS	Compound	Functional chemical group	Source of origin	LRI	Comparison LRI	LRI Reference	ID Method	Odour descriptor
70	83	121	111	3913-81-3	(E)-2-Decenal	Aldehydes	Lipid degradation	1265.58	1267	Reading DB5	A	Cilantro
83	41	70	55	18829-55-5	(E)-2-Heptenal	Aldehydes	Lipid degradation	958.331	959	Reading DB5	A	Fatty
83	98	69	55	6728-26-3	(E)-2-Hexenal	Aldehydes	Lipid degradation	853.534	855	Reading DB5	A	Green
83	98	111	55	18829-56-6	(E)-2-Nonenal	Aldehydes	Lipid degradation	1167.21	1168	Reading DB5	A	Fatty
83	97	70	55	2548-87-0	(E)-2-Octenal	Aldehydes	Lipid degradation	1060.81	1063	Reading DB5	A	Fruity, Fatty
83	84	55	69	1576-87-0	(E)-2-Pentenal	Aldehydes	Lipid degradation	753.425	754	Reading DB5	A	Fatty, Fruity
83	97	111	121	53448-07-0	(E)-2-Undecenal	Aldehydes	Lipid degradation	1368.19	1368	Reading DB5	A	Cilantro
81	95	124	67	10339-61-4	(E)-3-Nonen-1-ol	Alcohols	SSF	1170.99	1167	NIST mainlib (n-alkane scale)	B	Green, Cucumber
111	154	121	139	101013-96-1	(E)-5-Methyl-2-isopropyl-2-hexenal	Aldehydes	Maillard	1111.87	1104	Reading DB5	A	Green, Floral
93	204	161	133	77129-48-7	(E)-β-Farnesene	Terpenes	Plant derived	1462.04	1459	Reading DB5	A	Terpenic, Peel, Apricot
41	70	69	68	17587-33-6	(E,E)-2,6-Nonadienal	Aldehydes	Lipid degradation	1156.81	1154.31	Reading DB5	A	Waxy, Cucumber
70	69	67	41	557-48-2	(E,Z)-2,6-Nonadienal	Aldehydes	Lipid degradation	1162.87	1162	Reading DB5	A	Waxy, Cucumber
82	67	55	41	928-96-1	(Z)-3-Hexen-1-ol	Alcohols	SSF	851.374	854.839	Reading DB5	A	Green
83	98	69	55	6789-80-6	(Z)-3-Hexenal	Aldehydes	Lipid degradation	800.235	803	Reading DB5	A	Green
68	84	55	41	6728-31-0	(Z)-4-Heptenal	Aldehydes	Lipid degradation	899.953	901.607	Reading DB5	A	Linseed
93	204	161	133	7212-44-4	(Z)-Nerolidol	Terpenes	Plant derived	1538.43	1537	Reading DB5	A	Floral, Citrus
93	204	161	189	17627-44-0	(Z)-α-Bisabolene	Terpenes	Plant derived	1512.61	1511	Reading DB5	A	Woody
137	81	67	41	13679-79-3	1-(3-Methylbutyl)pyrrole	Pyrroles	Maillard	1063.25	1062	Reading DB5	A
172	157	142	128	30364-38-6	1,1,6-Trimethyl-1,2-dihydronaphthalene	Others	Misc.	1372	1369	Reading DB5	A	Petrol
178	163	107	91	93-16-3	1,2-Dimethoxy-4-prop-1-enylbenzene	Phenols	Ferulic acid der.	1500.92	1495	Reading DB5	A	Clove
123	108	94	80	2167-14-8	1-Ethyl-2-pyrrolecarboxaldehyde	Pyrroles	Maillard	1056.8	1067	Bredie, W. L., Mottram, D. S., & Guy, R. C. (1998). Aroma volatiles generated during extrusion cooking of maize flour. Journal of Agricultural and Food Chemistry, 46(4), 1479-1487.	B	Burnt
95	80	67	53	617-92-5	1-Ethylpyrrole	Pyrroles	Maillard	815.849	816	Reading DB5	A	Meaty
81	147	53	39	1438-94-4	1-(2-Furanylmethyl)-1H-pyrrole	Pyrroles	Maillard	1188.91	1187	Reading DB5	A	Vegetable, Earthy
57	67	39	29	616-25-1	1-Penten-3-ol	Alcohols	SSF	680.043	672	Reading DB5	A	Horseradish
84	55	39	27	1629-58-9	1-Pentene-3-one	Ketones	Lipid degradation	686.277	678	Reading DB5	A	Fishy, Tomato
140	82	69	56	2408-37-9	2,2,6-Trimethylcyclohexanone	Terpenes	Plant derived	1041.95	1036	Mariotti, J. P., Tomi, F., Casanova, J., Costa, J., & Bernardini, A. F. (1997). Composition of the essential oil of Cistus ladaniferus L. cultivated in Corsica (France). Flavour and fragrance journal, 12(3), 147-151.	B	Floral
57	75	72	45	513-85-9	2,3-Butanediol (isomer 1)	Alcohols	SSF	788.747	801	Reading DB5	A	Buttery
57	45	27	75	513-85-9	2,3-Butanediol (isomer 2)	Alcohols	SSF	792.628	801	Reading DB5	A	Buttery
86	43	42	53	431-03-8	2,3-Butanedione	Ketones	Maillard	589.35	600	Reading DB5	A	Buttery
108	67	66	52	5910-89-4	2,3-Dimethylpyrazine	Pyrazines	Maillard	922.006	922	Reading DB5	A	Nutty, Biscuit
99	71	55	43	585-25-1	2,3-Octanedione	Ketones	Misc.	983.525	985	Reading DB5	A	Aldehydic, Green
100	29	57	43	600-14-6	2,3-Pentanedione	Ketones	Maillard	694.697	696	Reading DB5	A	Buttery
81	80	108	42	123-32-0	2,5-Dimethylpyrazine	Pyrazines	Maillard	915.585	916	Reading DB5	A	Pyrazine
135	108	80	66	13067-27-1	2,6-Diethylpyrazine	Pyrazines	Maillard	1082.61	1083	Reading DB5	A	Pyrazine, Biscuit
110	95	67	39	1192-62-7	2-Acetylfuran	Furans	Maillard	913.874	915	Reading DB5	A	Cocoa, Coffee
79	124	95	67	1122-62-9	2-Acetylpyridine	Pyridines	Maillard	1038.32	1040.46	Reading DB5	A	Toasty
109	94	66	39	1072-83-9	2-Acetylpyrrole	Pyrroles	Maillard	1062.15	1066	Reading DB5	A	Bread
72	57	29	43	78-93-3	2-Butanone	Ketones	Lipid degradation	598.669	604	Reading DB5	A	Ethereal
70	41	27	55	123-73-9	2-Butenal	Aldehydes	Lipid degradation	647.617	650	Reading DB5	A	Chocolate
94	65	39	51	1487-18-9	2-Ethenylfuran	Furans	Maillard	725.059	728	Reading DB5	A
135	136	121	108	13360-65-1	3,6-Dimethyl-2-ethylpyrazine	Pyrazines	Maillard	1083.08	1081	Reading DB5	A	Roasted, Earthy
121	122	93	56	13360-64-0	2-Ethyl-5-methylpyrazine	Pyrazines	Maillard	1001.27	1002	Reading DB5	A	Sweet, Nutty
96	81	67	53	3208-16-0	2-Ethylfuran	Furans	Lipid degradation	703.048	701	Reading DB5	A	Burntsugar
95	66	52	39	1003-29-8	2-Pyrrolecarboxaldehyde	Pyrroles	Maillard	1007.67	1011	Reading DB5	A	Beefy
98	81	69	53	98-00-0	2-Furanmethanol	Furans	Maillard	860.014	855	Reading DB5	A	Caramellic, Rum
96	67	39	29	98-01-1	2-Furfural	Furans	Maillard	835.126	836.452	Reading DB5	A	Almond
58	114	99	71	110-43-0	2-Heptanone	Ketones	Lipid degradation	890.655	893	Reading DB5	A	Pear
82	67	57	41	928-95-0	2-Hexen-1-ol	Alcohols	SSF	865.954	867	Reading DB5	A	Green
100	101	82	67	2497-18-9	2-Hexenyl acetate	Esters	SSF	1018.27	1018	Reading DB5	A	Fruity
83	112	69	55	80-71-7	2-Hydroxy-3-methyl-2-cyclopenten-1-one	Ketones	Maillard	1028.86	1030	Reading DB5	A	Burntsugar
87	59	41	31	18433-93-7	4-Methyl-2-(2-methylpropyl)-1,3-dioxolane	Acetals of 2,3-Butanediol	SSF	952.496	951	Reading DB5	A	Fruity
107	122	94	53	9820-90-0	2-Methyl-2-butenal	Pyrazines	Maillard	971.971	972	Reading DB5	A	Baked
84	55	39	50	1115-11-3	2-Methyl-2-cyclopentenone	Aldehydes	Maillard	743.214	739	Reading DB5	A	Pungent, Nutty
96	81	67	53	1120-73-6	3,5-Diethyl-2-methylpyrazine	Ketones	Lipid degradation	907.054	909	Reading DB5	A	Caramellic, Maple
149	135	122	107	18138-05-1	2-Methyl-5-propylfuran	Pyrazines	Maillard	1162.74	1145	Yu, T. H., Lin, L. Y., & Ho, C. T. (1994). Volatile compounds of blanched, fried blanched, and baked blanched garlic slices. Journal of agricultural and food chemistry, 42(6), 1342-1347.	B	Nutty, Roasted
124	95	67	39	1456-16-2	6-Methyl-2-heptanone	Furans	Lipid degradation	887.791	891	Bredie, W. L., Mottram, D. S., & Guy, R. C. (2002). Effect of temperature and pH on the generation of flavor volatiles in extrusion cooking of wheat flour. Journal of agricultural and food chemistry, 50(5), 1118-1125.	B	Vegetable
58	128	85	71	928-68-7	2-Methylbutanal	Ketones	Lipid degradation	955.918	954.762	Reading DB5	A	Fruity
57	86	41	29	96-17-3	2-Methylbutanoic acid	Aldehydes	Maillard	661.412	664	Reading DB5	A	Cocoa, Malty
74	84	57	41	116-53-0	2-Methylbutanol	Organic acids	SSF	845.598	845	Reading DB5	A	Cheesy
70	57	41	29	137-32-6	2-Methylbutyl butanoate	Alcohols	SSF	736.103	744	Reading DB5	A	Chocolate
71	70	55	43	51115-64-1	2-Methylfuran	Esters	SSF	1058.93	1057	Reading DB5	A	Fruity
82	53	39	27	534-22-5	2-Methylpropanoic acid	Furans	Maillard	605.554	605	Reading DB5	A	Ethereal, Chocolate
88	73	55	27	79-31-2	2-Methylpropanol	Organic acids	SSF	750.247	757.143	Reading DB5	A	Cheesy
74	55	43	31	78-83-1	2-Octanol	Alcohols	SSF	623.468	629	Reading DB5	A	Ethereal, Bread, Fermented
70	84	97	55	123-96-6	2-Pentylfuran	Alcohols	SSF	998.992	998	Reading DB5	A	Floral
138	95	81	53	3777-69-3	2-Phenethyl acetate	Furans	Lipid degradation	993.813	992	Reading DB5	A	Mushroom, Fatty, Beany
104	91	65	51	103-45-7	2-Phenylethyl propanoate	Esters	SSF	1263.32	1263	Reading DB5	A	Coconut
104	91	77	57	122-70-3	3-Hydroxybutanone	Esters	SSF	1359.89	1359	NIST mainlib (n-alkane scale)	B	Sweet
88	73	45	0	513-86-0	3-Methyl-2-butenal	Ketones	Maillard	709.56	709.524	Reading DB5	A	Buttery
86	71	58	27	563-80-4	3-Methyl-2-thiophenecarboxaldehyde	Ketones	Misc.	656.001	657	Reading DB5	A	Solvent
84	69	55	41	107-86-8	3-Methyl-4-heptanone	Aldehydes	Lipid degradation	784.553	781	Reading DB5	A	Almond
126	111	83	57	5834-16-2	3-Methylbutanal	Sulfur compounds	Maillard	1134.68	1136	Reading DB5	A	Meaty, Roasted
71	100	85	128	15726-15-5	3-Methylbutanoic acid	Ketones	Lipid degradation	929.271	932	Rout, P. K., Naik, S. N., & Rao, Y. R. (2006). Composition of the concrete, absolute, headspace and essential oil of the flowers of Michelia champaca Linn. Flavour and fragrance journal, 21(6), 906-911.	B	Fruity, Hazelnut
44	71	58	86	590-86-3	3-Methylbutanol	Aldehydes	Maillard	651.164	657	Reading DB5	A	Cocoa, Malty
60	87			503-74-2	3-Methylfuran	Organic acids	SSF	832.543	839	Reading DB5	A	Cheesy
70	55	42	31	123-51-3	4,5-Dimethyl-2-isobutyl-1,3-dioxolane (isomer 1)	Alcohols	SSF	732.717	732.381	Reading DB5	A	Alcoholic, Banana
82	81	53	39	930-27-8	4,5-Dimethyl-2-isobutyl-1,3-dioxolane (isomer 2)	Furans	Maillard	638.123	637	Reading DB5	A	Mould
101	71	55	43	n/a	4,5-Dimethyl-2-isobutyl-1,3-dioxolane (isomer 3)	Acetals of 2,3-Butanediol	SSF	974.549	972	Reading DB5	A
101	55	43	29	n/a	4,5-Dimethyl-2-isopropyl-1,3-dioxolane (isomer 1)	Acetals of 2,3-Butanediol	SSF	1004.54	1004	Reading DB5	A
101	71	55	43	n/a	4,5-Dimethyl-2-isopropyl-1,3-dioxolane (isomer 2)	Acetals of 2,3-Butanediol	SSF	1014.73	1016	Reading DB5	A
101	56	42	73	n/a	4,5-Dimethyl-2-isopropyl-1,3-dioxolane (isomer 3)	Acetals of 2,3-Butanediol	SSF	876.45	872	Reading DB5	A
101	73	55	43	n/a	4-Cyclopentene-1,3-dione	Acetals of 2,3-Butanediol	SSF	911.718	909	Reading DB5	A
101	73	55	45	n/a	4-Ethenyl-2-methoxyphenol	Acetals of 2,3-Butanediol	SSF	920.084	917	Reading DB5	A
96	68	54	42	930-60-9	4-Ethenylphenol	Ketones	Maillard	887.368	892	Reading DB5	A
150	135	107	77	7786-61-0	5-Methyl-2(3H)-furanone	Phenols	Ferulic acid der.	1323.78	1322	Reading DB5	A	Smokey
120	91	65	51	2628-17-3	5-Methyl-2(5H)-furanone	Phenols	Ferulic acid der.	1219.04	1219.71	Reading DB5	A	Medicinal
98	70	55	43	591-12-8	5-Methyl-2-isopropyl-2-hexenal	Furans	Lipid degradation	870.228	870	Reading DB5	A	Green, Musty
98	83	69	55	591-11-7	5-Methyl-2-phenyl-2-hexenal	Furans	Lipid degradation	940.169	917	Shibamoto, T., Kamiya, Y., & Mihara, S. (1981). Isolation and identification of volatile compounds in cooked meat: sukiyaki. Journal of Agricultural and Food Chemistry, 29(1), 57-63.	B	Sweet, Maple
139	154	125	111	35158-25-9	5-Methyl-2-thiophenecarboxaldehyde	Aldehydes	Maillard	1091.99	1094	Counet, C., Ouwerx, C., Rosoux, D., & Collin, S. (2004). Relationship between procyanidin and flavor contents of cocoa liquors from different origins. Journal of agricultural and food chemistry, 52(20), 6243-6249.	B	Green, Chocolate
117	188	173	104	21834-92-4	6,10-Dimethyl-5,9-undecadien-2-one	Aldehydes	Maillard	1503	1500	Reading DB5	A	Cocoa
125	126	97	45	13679-70-4	6-Methyl-5-heptene-2-one	Sulfur compounds	Maillard	1131.47	1133	Reading DB5	A	Almond, Bready
69	151	136		689-67-8	Acetic acid	Terpenes	Plant derived	1458.06	1452	Reading DB5	A	Floral
108	126	93	69	110-93-0	Benzaldehyde	Ketones	Lipid degradation	987.509	986.746	Reading DB5	A	Fruity
60	43	29		64-19-7	Benzyl alcohol	Organic acids	SSF	597.018	577.193	Reading DB5	A	Vinegar
121	147	91	117	6753-98-6	Butanol	Terpenes	Plant derived	1478.47	1475	Reading DB5	A	Hops
106	77	51	63	100-52-7	Caryophyllene	Others	Misc.	965.901	969	Reading DB5	A	Buttery
120	91	65	51	122-78-1	Citronellyl butyrate	Aldehydes	Maillard	1050.01	1058	Reading DB5	A	Floral
108	79	91	63	100-51-6	Cubebol	Alcohols	SSF	1037.7	1033	Reading DB5	A	Floral
56	41	31	42	71-36-3	Dehydro-β-ionone	Alcohols	SSF	658.832	663.905	Reading DB5	A	Fusel
133	189	161	148	87-44-5	Dihydroactinolide	Terpenes	Plant derived	1444.45	1440	Reading DB5	A	Woody, Medicinal
123	109	95	81	141-16-2	Dihydroedulan	Esters	SSF	1533.92	1530	Reading DB5	A	Fruity, Floral
93	204	161	69	23445-02-5	Dimethyl disulfide	Terpenes	Plant derived	1520.71	1520	Reading DB5	A	Pepper
175	190	157	147	1203-08-3	Dimethyl sulfide	Terpenes	Plant derived	1496.86	1485	Zhao, C. X., Li, X. N., Liang, Y. Z., Fang, H. Z., Huang, L. F., & Guo, F. Q. (2006). Comparative analysis of chemical components of essential oils from different samples of Rhododendron with the help of chemometrics methods. Chemometrics and intelligent laboratory systems, 82(1-2), 218-228.	B	Orris
111	137	180	69	15356-74-8	D-Limonene	Terpenes	Plant derived	1535.43	1532	Sing, A. S. C., Smadja, J., Brevard, H., Maignial, L., Chaintreau, A., & Marion, J. P. (1992). Volatile constituents of faham (Jumellea fragrans (Thou.) Schltr.). Journal of Agricultural and Food Chemistry, 40(4), 642-646.	B	Coumarin, Musk
179	194	138	107	41678-32-4	Ethyl (E)-2-hexenoate	Terpenes	Plant derived	1305.66	1296	Leffingwell, J. C., & Alford, E. D. (2005). Volatile constituents of perique tobacco. J. Environ. Agric. Food Chem, 4(2), 899-915.	B
94	79	61	45	624-92-0	Ethyl (E)-2-octenoate	Sulfur compounds	Maillard	746.705	746	Reading DB5	A	Vegetable
62	47	35	27	75-18-3	Ethyl (Z)-4-decenoate	Sulfur compounds	Maillard	534.079	523	Reading DB5	A	Seaweed
68	93	107	79	138-86-3	Ethyl 2-butenoate	Terpenes	Plant derived	1035.53	1034.09	Reading DB5	A	Lemon
99	114	73	55	27829-72-7	Ethyl 3-octenoate	Esters	SSF	1044.1	1045	Reading DB5	A	Aniside, Sweet
125	115	99	88	7367-82-0	Ethyl 4-octenoate	Esters	SSF	1246.24	1225	Takeoka, G. R., Buttery, R. G., & Flath, R. A. (1992). Volatile constituents of Asian pear (Pyrus serotina). Journal of Agricultural and Food Chemistry, 40(10), 1925-1929.	B	Fruity
110	135	152	101	7367-84-2	Ethyl acetate	Esters	SSF	1380.47	1389	NIST mainlib (n-alkane scale)	B	Fruity
99	86	69	41	10544-63-5	Ethyl decanoate	Esters	SSF	844.165	846	Reading DB5	A	Fruity
124	170	96	88	1117-65-3	Ethyl heptanoate	Esters	SSF	1198.34	1196	Andrade, E. H. D. A., Santos, A. S., Zoghbi, M. D. G. B., & Maia, J. G. S. (1998). Volatile constituents of fruits of Astrocarium vulgare Mart. and Bactris gasipaes HBK (Arecaceae). Flavour and fragrance journal, 13(3), 151-153.	B	Fruity
124	170	96	88	34495-71-1	Ethyl hexanoate	Esters	SSF	1189.6	1191	NIST mainlib (n-alkane scale)	B	Fruity
70	61	29	53	141-78-6	Ethyl lactate	Esters	SSF	613.472	615	Reading DB5	A	Ethereal
155	101	88	73	110-38-3	Ethyl octanoate	Esters	SSF	1394.37	1392	Reading DB5	A	Fruity, Fatty
113	101	88	73	106-30-9	Ethylpyrazine	Esters	SSF	1096.87	1082	Pino, J. A., Marbot, R., & Vázquez, C. (2002). Characterization of volatiles in Costa Rican guava [Psidium friedrichsthalianum (Berg) Niedenzu] fruit. Journal of Agricultural and Food Chemistry, 50(21), 6023-6026.	B	Pineapple
88	99	115	70	123-66-0	Eugenol	Esters	SSF	998.289	997.613	Reading DB5	A	Fruity
45	75	56	29	97-64-3	Geranyl butanoate	Esters	SSF	797.864	812	Reading DB5	A	Fruity
127	101	88	70	106-32-1	Heptanol	Esters	SSF	1195.89	1194	Reading DB5	A	Fruity
107	108	80	53	13925-00-3	Hexanal	Pyrazines	Maillard	917.952	920	Reading DB5	A	Cocoa, Bread
164	149	131	103	97-53-0	Hexanol	Phenols	Ferulic acid der.	1368.13	1363.13	Reading DB5	A	Clove
80	137	95	67	106-29-6	Linalool	Esters	SSF	1562.13	1560	Reading DB5	A	Floral
70	98	83	56	111-70-6	Methional	Alcohols	SSF	968.948	968	Reading DB5	A	Fusel, Green
72	82	56	44	66-25-1	Methylpropanal	Aldehydes	Lipid degradation	800.235	802	Reading DB5	A	Green
69	56	31		111-27-3	Methylpyrazine	Alcohols	SSF	867.528	867.419	Reading DB5	A	Green, Fatty
93	136	79	43	78-70-6	Neryl acetate	Terpenes	Plant derived	1101.42	1104	Reading DB5	A	Citrus, Lavender
104	76	61	48	3268-49-3	Nonanal	Sulfur compounds	Maillard	908.179	912	Reading DB5	A	Potato
72	57	27	0	78-84-2	Nonane	Aldehydes	Maillard	561.608	556.977	Reading DB5	A	Cocoa, Malty
94	67	53	42	109-08-0	Octanol	Pyrazines	Maillard	825.687	827	Reading DB5	A	Marzipan
121	204	80	93	141-12-8	p-Cymene	Esters	SSF	1359.07	1359.5	Reading DB5	A	Floral
98	82	70	57	124-19-6	Pentanal	Aldehydes	Lipid degradation	1105.69	1107	Reading DB5	A	Fruity, Fatty
85	128	71	57	111-84-2	Pentanol	Others	Lipid degradation	898.92	900	Reading DB5	A
84	70	56	41	111-87-5	Phenylacetaldehyde	Alcohols	SSF	1069.99	1073	Reading DB5	A	Waxy
119	134	91	77	99-87-6	Phenylethyl alcohol	Terpenes	Plant derived	1030.67	1031.21	Reading DB5	A	Herbal
58	57	29	44	110-62-3	Propyl propanoate	Aldehydes	Lipid degradation	697.743	701	Reading DB5	A	Fermented, Cocoa
70	55	42	31	71-41-0	p-Xylene	Alcohols	SSF	764.6	757	Reading DB5	A	Fusel, Green
122	91	65	51	60-12-8	Safranal	Alcohols	SSF	1120.3	1116	Reading DB5	A	Floral
57	75	87	45	106-36-5	Santalol	Esters	SSF	805.987	807	Reading DB5	A	Fruity
106	91	77	65	106-42-3	Terpinolene	Others	Misc.	879.878	875.926	Reading DB5	A	Burntplastic
150	121	107	91	116-26-7	α-Copaene	Terpenes	Plant derived	1211.41	1217.13	Reading DB5	A	Herbal
94	204	189	161	11031-45-1	α-Cuparene	Terpenes	Plant derived	1696.53	1695.51	Reading DB5	A	Woody
136	121	105	93	586-62-9	α-Cyclocitral	Terpenes	Plant derived	1095.34	1093	Reading DB5	A	Pine
204	189	161	119	3856-25-5	2-Phenyl-2-butenal	Terpenes	Plant derived	1389.56	1389	Reading DB5	A	Woody
202	145	132	119	16982-00-6	α-Humulene	Terpenes	Plant derived	1494.59	1496	Paolini, J., Costa, J., & Bernardini, A. F. (2007). Analysis of the essential oil from the roots of Eupatorium cannabinum subsp. corsicum (L.) by GC, GC‐MS and 13C‐NMR. Phytochemical Analysis: An International Journal of Plant Chemical and Biochemical Techniques, 18(3), 235-244.	B
123	109	94	81	432-24-6	α-Phellandrene	Terpenes	Plant derived	1127.98	1127	Reading DB5	A	Fruity, Floral
117	91	102	146	4411-89-6	α-Santalene	Aldehydes	Maillard	1282.92	1265	NIST mainlib (n-alkane scale)	B	Musty, Sweet, Narcissus, Beany, Nutty, Radish
93	109	80	53	99-83-2	α-Terpineol	Terpenes	Plant derived	1010.65	1011	Reading DB5	A	Herbal, Medicinal
91	119	134	108	512-61-8	α-Terpinyl acetate	Terpenes	Plant derived	1426.34	1423	Reading DB5	A	Woody
136	121	93	79	98-55-5	β-Bisabolene	Terpenes	Plant derived	1199.74	1206	Reading DB5	A	Terpenic, Lime
121	93	68	136	80-26-2	β-Chamigrene	Esters	SSF	1353.21	1356	Reading DB5	A	Herbal
93	204	161	119	495-61-4	β-Curcumene	Terpenes	Plant derived	1507.21	1511	Reading DB5	A	Woody
189	204	131	117	18431-82-8	β-Cyclocitral	Terpenes	Plant derived	1475.05	1477	Adams, J., Lepine-Frenette, C., & Spero, D. M. (1991). Intramolecular cyclopropanation-ring fragmentation leading to spirocyclic ring construction: a stereoselective synthesis of. beta.-chamigrene. The Journal of Organic Chemistry, 56(14), 4494-4498.	B
119	189	161	204	28976-67-2	β-Cyclohomocitral	Terpenes	Plant derived	1492.05	1501	Gonny, M., Cavaleiro, C., Salgueiro, L., & Casanova, J. (2006). Analysis of Juniperus communis subsp. alpina needle, berry, wood and root oils by combination of GC, GC/MS and 13C‐NMR. Flavour and fragrance journal, 21(1), 99-106.	B	Spicy
152	121	109	91	432-25-7	β-Cyclocitral	Terpenes	Plant derived	1233.2	1232.31	Reading DB5	A	Fruity, Medicinal
166	151	123	107	472-66-2	β-Cyclohomocitral	Terpenes	Plant derived	1271.48	1268.53	Reading DB5	A	Camphoreous
