# Supplementary material for: Transforming the odor profile of perennial ryegrass protein and surplus bread crusts through solid-state fermentation
Source: NPJ Sci Food. 2026 Apr 24;10:197. doi: 10.1038/s41538-026-00831-6 (PMC13282373; doi:10.1038/s41538-026-00831-6)
Supplement: Supplementary file 3 — Data S2 [file 41538_2026_831_MOESM3_ESM.xlsx]

## Sheet: Data S2
Data S2: Principal components from principal component analysis (PCA) on the approximate mass concentration of volatile compounds detected by SPME GC-MS in solid-state fermented (SSF) surplus bread crusts and perennial ryegrass with Aspergillus oryzae, Neurospora intermedia and Rhizopus oligosporus over SSF time.
Compound	All PC1	All PC2	All PC3	All PC4	All PC5	B+W PC1	B+W PC2	B+W PC3	B+W PC4	B+W PC5	B+G PC1	B+G PC2	B+G PC3	B+G PC4	B+G PC5
(E)-2-Decenal	0.653625	0.112472	0.14308	0.085378	-0.184512	0.362604	0.246388	0.00215681	-0.322501	0.204214	0.535471	-0.36835	0.337049	-0.176301	-0.0343688
(E)-2-Heptenal	0.696282	0.10497	-0.0604429	-0.0503436	-0.000601647	0.644146	-0.232584	0.0159194	-0.19565	-0.0450447	0.522583	-0.38419	0.465424	-0.175805	-0.00537698
(E)-2-Hexenal	0.853116	-0.133235	-0.0956961	0.203454	-0.254388	0.433164	0.256947	0.128417	0.0391306	0.118306	0.614347	0.0448588	-0.362139	0.310041	-0.321317
(E)-2-Nonenal	0.812505	0.187128	-0.169959	0.29373	-0.142528	0.467281	0.0818344	0.0978318	-0.120463	-0.164864	0.795219	-0.350078	-0.0310607	0.0868301	0.113076
(E)-2-Octenal	0.403281	0.49436	-0.222353	0.01066	0.382874	0.610875	-0.101354	0.0177597	0.0415434	-0.403433	0.682476	-0.319917	0.401077	-0.146008	-0.110594
(E)-2-Pentenal	0.922245	-0.0447339	-0.105738	0.258209	-0.194628	0.677089	0.0983514	-0.165164	-0.192325	-0.0153687	0.826876	-0.252469	-0.128068	0.300636	-0.115096
(E)-2-Undecenal	0.258532	0.040098	-0.209725	-0.0404512	0.246455	-0.0825803	0.830271	-0.278493	-0.292554	-0.0797333	0.671722	-0.362245	0.22861	-0.157388	-0.055525
(E)-3-Nonen-1-ol	0.829963	-0.287126	0.183076	0.133608	-0.081945	0.0374985	0.160741	0.653915	0.13332	0.179465	0.63279	0.621489	0.1037	-0.084794	-0.328146
(E)-5-Methyl-2-isopropyl-2-hexenal	-0.0497347	0.845704	-0.0104569	0.197802	0.0808121	0.779933	-0.381967	-0.174435	-0.126987	-0.0217153	0.676354	-0.627007	0.0206428	-0.311754	0.116708
(E)-β-Farnesene	-0.127286	-0.0852151	0.725362	0.232842	-0.11641	-0.10936	0.173695	0.277964	0.635988	0.220144	0.507097	0.0131476	0.579607	0.344137	0.102845
(E,E)-2,6-Nonadienal	0.883524	-0.092528	0.204958	0.108492	-0.325413	0.363663	0.0593247	0.0105117	-0.149257	0.568559	0.768817	0.39211	-0.222542	0.0154954	-0.339754
(E,Z)-2,6-Nonadienal	0.823573	0.164849	0.131867	0.015911	-0.188819	0.700765	0.0244019	0.106579	-0.112531	0.228849	0.847833	0.130789	0.00684534	-0.0752862	-0.325956
(Z)-3-Hexen-1-ol	0.793371	-0.303459	0.244734	0.15163	-0.313461	0.353189	0.32537	0.371083	0.280519	0.137743	0.568111	0.722083	-0.267842	-0.0631573	0.0663993
(Z)-3-Hexenal	0.486149	0.571672	0.0341901	0.120654	-0.2367	0.770065	-0.0838228	-0.101773	-0.109334	-0.365384	0.951445	-0.035292	0.00337349	0.146374	-0.0159444
(Z)-4-Heptenal	0.9063	-0.202355	-0.0817047	0.0336569	0.0977132	-0.226864	-0.11853	-0.0286665	0.137599	-0.053333	0.785656	0.246573	0.203672	0.0999125	-0.0892291
(Z)-Nerolidol	-0.244025	-0.250643	0.114004	0.145853	-0.13306	-0.413057	-0.142653	0.6779	-0.54254	-0.0301713	0.394271	0.284495	0.516004	0.365414	0.0927485
(Z)-α-Bisabolene	-0.198937	-0.118338	0.0562056	0.118632	-0.207853	-0.158176	0.180644	0.356806	0.717799	0.27393	0.208812	0.219595	0.723994	0.475693	0.122522
1-(3-Methylbutyl)pyrrole	0.888145	-0.235545	-0.166464	-0.0777472	0.225621	0.57344	-0.0174005	0.0910693	0.077053	-0.408686	0.708426	0.498423	0.243014	0.0697995	-0.200534
1,1,6-Trimethyl-1,2-dihydronaphthalene	0.915414	-0.0318546	-0.000802652	-0.0250404	0.0420851	0.468999	0.150727	0.249145	-0.0914594	0.392581	0.822249	-0.434652	-0.0847634	0.0586676	0.0738832
1,2-Dimethoxy-4-prop-1-enylbenzene	0.913924	-0.0250713	-0.157742	-0.00160383	0.268741	0.43344	0.0694831	0.493063	-0.0494107	0.362605	0.824121	-0.403276	-0.0844469	0.0903975	0.0821051
1-Ethyl-2-pyrrolecarboxaldehyde	0.484002	0.290843	0.32161	0.128043	-0.280915	0.441464	0.114685	-0.030176	0.0733301	-0.220048	0.84555	0.166001	0.397992	-0.0200211	-0.037495
1-Ethylpyrrole	0.171363	0.395882	0.15541	0.192833	0.0122364	0.428824	-0.0159857	0.0144583	-0.00440138	-0.0819175	0.414375	-0.406409	-0.234923	0.347042	0.0521803
1-(2-Furanylmethyl)-1H-pyrrole	0.479885	-0.28591	0.0791175	0.239867	-0.137831	-0.350573	-0.161828	0.681734	-0.549113	-0.0961311	0.767559	0.285154	0.0338959	-0.292182	-0.33176
1-Penten-3-ol	0.848929	-0.0471294	0.645468	0.268222	0.0187355	0.279944	-0.134122	-0.0230926	0.0439378	0.104233	0.846604	0.3367	-0.0327573	0.0771534	0.202966
1-Pentene-3-one	0.840485	0.00824719	0.150202	-0.10116	0.0238496	0.305055	-0.00943493	-0.0916092	0.0596132	-0.145198	0.682372	-0.35665	-0.0639291	0.367763	-0.269127
2,2,6-Trimethylcyclohexanone	0.943485	-0.00255612	-0.296359	0.690827	0.0134237	0.666408	0.370263	0.252595	0.0212611	-0.267566	0.912788	-0.263041	-0.215559	0.0550255	0.0976691
2,3-Butanediol (isomer 1)	-0.16234	0.51908	0.152501	0.171856	-0.14616	0.736842	0.225434	0.00903765	0.0707965	-0.303812	0.687269	0.151013	0.202383	-0.236059	0.324455
2,3-Butanediol (isomer 2)	-0.190949	0.509282	0.217032	0.0852434	-0.109464	0.691152	0.360391	-0.0621588	-0.0473611	-0.265823	0.604842	-0.0232687	0.337381	-0.239734	0.0726888
2,3-Butanedione	-0.0246564	0.477624	0.0365837	0.0893174	0.210739	0.71789	0.064677	0.412919	-0.066856	-0.307227	0.64474	0.235723	-0.0930759	-0.0635331	-0.33375
2,3-Dimethylpyrazine	0.467648	-0.208069	0.567159	0.200029	-0.341015	0.194432	0.758125	0.25673	0.0796769	-0.363447	0.559774	0.737955	0.061575	-0.0551929	-0.212621
2,3-Octanedione	0.900209	-0.0309126	-0.1435	0.165983	0.0769832	0.892317	-0.0468956	0.0584144	-0.0744774	-0.185181	0.74701	-0.0375302	-0.281513	0.402321	-0.22603
2,3-Pentanedione	0.457238	0.312777	-0.348986	-0.139984	0.322061	0.630984	0.168692	0.399182	0.251774	-0.0600152	0.65337	-0.0493822	0.00172929	0.502574	-0.17559
2,5-Dimethylpyrazine	0.292753	0.658844	0.820789	0.180326	0.166003	0.882836	-0.208072	0.0105415	-0.22078	0.189837	0.601317	-0.0290386	-0.202567	-0.240597	-0.537157
2,6-Diethylpyrazine	0.246851	-0.235227	-0.0806084	-0.0538118	0.0853287	-0.0126615	0.401706	0.361021	0.6707	0.0326825	0.495691	0.681687	0.365478	0.166824	-0.172269
2-Acetylfuran	0.680057	0.396563	-0.194255	-0.0768906	0.263864	0.668988	-0.251244	-0.311805	-0.179818	0.319078	0.559643	-0.654292	-0.291545	0.179896	0.0907608
2-Acetylpyridine	0.819605	-0.321324	-0.171935	-0.0966629	0.259995	0.274359	0.36318	0.656665	0.0135164	0.22969	0.594396	0.730983	-0.058156	-0.0103999	-0.0161622
2-Acetylpyrrole	0.120079	0.867831	0.277465	0.12933	-0.301597	0.826669	-0.216064	-0.0376659	-0.0691313	0.0493935	0.541509	-0.631993	0.0344222	-0.202805	0.292802
2-Butanone	0.102546	0.730341	-0.290341	-0.0729729	0.448543	0.802528	0.14424	0.0367203	-0.0216063	-0.087862	0.601768	-0.461826	-0.0239701	-0.0147316	0.301761
2-Butenal	0.374238	0.392526	0.0766477	0.136878	-0.267304	0.548314	-0.209493	-0.0747922	-0.0297953	-0.363296	0.270099	-0.334421	0.331151	-0.043346	-0.0339955
2-Ethenylfuran	0.871201	-0.212623	-0.14341	-0.00528279	-0.153903	0.352466	0.184339	0.0567097	-0.0543123	-0.306554	0.680375	0.541123	-0.227993	-0.18568	-0.00302639
3,6-Dimethyl-2-ethylpyrazine	0.246717	-0.235017	-0.142478	-0.0694587	0.197706	-0.0118905	0.401723	0.360456	0.671008	0.0328021	0.494738	0.682362	0.365328	0.1667	-0.172224
2-Ethyl-5-methylpyrazine	0.923736	-0.149649	0.0564303	0.0118112	-0.327681	0.322908	0.598287	0.404164	0.278272	-0.223548	0.888131	0.376418	0.0519878	0.190188	-0.130923
2-Ethylfuran	0.911759	-0.162996	0.814999	0.193675	0.493028	0.59906	0.468048	0.025073	-0.122295	-0.367973	0.750207	0.199861	-0.241807	0.395139	0.0280792
2-Pyrrolecarboxaldehyde	0.72358	-0.28731	-0.156941	-0.0758612	0.206186	0.655132	0.0641835	0.156615	0.170701	-0.343315	0.477425	0.723827	0.228601	0.0960632	-0.130335
2-Furanmethanol	0.424286	-0.250107	0.696646	0.273437	0.0831277	-0.248362	-0.0518103	-0.208643	-0.036544	0.0221865	0.221266	0.408985	-0.307261	0.0332997	0.427972
2-Furfural	0.675829	0.286328	0.609565	0.1907	0.572419	0.365812	-0.498408	-0.189899	-0.16372	0.203145	0.494498	-0.631176	-0.326023	0.01461	-0.268293
2-Heptanone	0.187307	0.166429	-0.180865	0.653952	0.0237871	0.352886	0.654275	-0.0974323	0.0089792	-0.40368	0.861462	0.312346	-0.0736847	0.0148606	0.15345
2-Hexen-1-ol	0.84311	-0.0306762	0.134707	0.0744848	-0.255629	-0.0387378	0.406563	-0.145922	-0.00951229	-0.0526891	0.654389	-0.323663	-0.20914	0.343764	-0.170084
2-Hexenyl acetate	-0.0138429	0.699885	-0.131605	-0.0607481	0.00514056	0.617422	-0.041599	-0.2476	-0.302266	0.529785	0.683592	-0.240156	0.232944	-0.453384	0.164471
2-Hydroxy-3-methyl-2-cyclopenten-1-one	0.929043	-0.166744	-0.39105	0.823095	0.134827	0.138609	0.398886	0.219922	0.0687084	0.127158	0.876386	0.384682	-0.0826762	-0.0370586	0.132554
4-Methyl-2-(2-methylpropyl)-1,3-dioxolane	0.710304	0.423499	0.171278	0.118153	-0.0987892	0.67186	-0.0471587	-0.209812	-0.327688	0.511381	0.884701	0.0367808	0.134168	-0.240516	-0.0873357
2-Methyl-2-butenal	0.334772	0.749735	-0.0615917	0.0185878	0.0911474	0.826091	-0.00439609	-0.111034	-0.242415	0.124535	0.768547	-0.329394	-0.311653	0.0984908	-0.0380143
2-Methyl-2-cyclopentenone	0.195896	-0.186305	0.00270497	0.267316	-0.224024	0.112827	-0.0749465	0.132115	0.00662568	0.157558	0.0516266	0.40213	-0.353886	-0.0302658	0.549843
3,5-Diethyl-2-methylpyrazine	0.379006	-0.207684	0.712191	0.147569	0.539521	0.114804	0.497012	0.363631	0.565966	-0.140809	0.501302	0.618799	0.449843	0.0935382	-0.128338
2-Methyl-5-propylfuran	-0.10796	-0.0740364	0.457739	0.180174	-0.267194	-0.0853412	0.190219	0.307998	0.688764	0.221339	0.726962	0.397044	-0.265228	0.188622	0.167106
6-Methyl-2-heptanone	0.410648	0.499322	-0.336327	0.825364	0.115934	0.708522	-0.0493593	0.231148	0.0328317	-0.463929	0.789065	-0.100245	-0.19553	-0.181995	0.285059
2-Methylbutanal	0.0030131	0.851926	0.0503658	0.0856615	-0.126342	0.877203	-0.213882	0.190889	0.0384909	0.133796	0.780463	-0.487633	-0.0786547	-0.0223268	-0.0781137
2-Methylbutanoic acid	-0.0652151	0.667072	0.183833	0.153071	-0.12813	0.631775	-0.202049	-0.00356687	-0.109354	-0.390402	0.185732	-0.322313	-0.32678	0.239593	0.0292219
2-Methylbutanol	0.228414	-0.321002	0.531987	0.195288	-0.273767	-0.0661575	0.880252	-0.151573	-0.068914	-0.230059	0.136723	0.688311	-0.404473	-0.0796044	0.501738
2-Methylbutyl butanoate	0.0622004	0.552063	0.627093	0.331219	-0.190324	0.652802	-0.101269	0.026366	-0.0486426	-0.49042	0.463212	-0.361916	0.195187	-0.101479	0.0500333
2-Methylfuran	0.172214	0.105352	0.170427	0.106142	-0.344263	0.281831	0.380972	-0.0191403	-0.100238	-0.0461657	0.523701	0.281003	-0.0274299	0.461347	0.129193
2-Methylpropanoic acid	-0.121178	0.55761	-0.00506518	0.00415375	-0.315869	0.533	-0.225815	-0.0427148	-0.0909909	-0.286562	0.0834467	-0.397004	-0.120378	0.0279844	0.177088
2-Methylpropanol	0.116355	-0.193422	0.174765	0.18372	-0.168026	0.0838947	0.831837	-0.0135783	0.191712	-0.245989	0.205507	0.625697	-0.368105	-0.10058	0.550119
2-Octanol	-0.242893	-0.231541	0.0571894	0.283	-0.441118	-0.395081	-0.175056	0.629158	-0.558104	-0.056278	0.89926	0.0581725	0.174468	-0.228808	0.0560868
2-Pentylfuran	0.629919	0.65221	0.0542027	0.116828	-0.138462	0.848155	-0.173806	-0.0426995	-0.0751223	-0.377255	0.921104	-0.303473	-0.149071	0.0560042	-0.0658333
2-Phenethyl acetate	0.324713	-0.253253	0.0712146	0.141573	-0.0679615	0.0289297	0.329671	0.720447	0.290689	0.405571	0.21323	0.525628	-0.238951	-0.178029	-0.367356
2-Phenylethyl propanoate	0.545094	-0.295016	0.0564413	0.280669	-0.216578	-0.0447556	0.643189	0.521755	-0.0102765	0.0877323	0.306042	0.606666	-0.252279	-0.266355	-0.555476
3-Hydroxybutanone	-0.0828677	-0.0433736	-0.0910586	-0.0184676	0.0934281	-0.0338093	0.00077783	0.389157	-0.199946	-0.0469739	0.181213	0.393231	-0.354263	-0.0400775	0.623784
3-Methyl-2-butenal	0.319887	0.662588	-0.253209	-0.168832	0.351408	0.727647	0.0076073	-0.033571	-0.0301789	-0.129615	0.777901	-0.234655	-0.253236	0.0622963	0.161048
3-Methyl-2-thiophenecarboxaldehyde	-0.120738	-0.0144239	-0.102955	0.0856077	0.187714	-0.0549677	0.791142	-0.262643	-0.26728	-0.141143	0.335347	-0.148406	-0.249357	0.222261	0.234148
3-Methyl-4-heptanone	0.0951675	-0.187219	-0.386582	0.815314	0.130612	-0.0406557	0.261882	0.620036	0.652609	0.229163	0.683441	0.627881	0.13943	-0.0246592	0.126524
3-Methylbutanal	0.274805	0.771953	0.427292	0.161003	-0.346841	0.816146	-0.278881	0.18481	0.00273677	0.200356	0.822265	-0.399601	-0.0575427	0.00326384	-0.202837
3-Methylbutanoic acid	0.558292	0.573639	-0.0268572	0.119542	-0.0696445	0.748322	-0.169698	0.227672	-0.0313408	-0.150793	0.743792	-0.410884	-0.261891	-0.101159	0.0937021
3-Methylbutanol	0.354796	-0.312615	0.66916	0.184259	-0.131439	0.018499	0.880746	-0.125153	-0.103287	-0.217288	0.247691	0.702417	-0.369739	-0.0960861	0.476302
3-Methylfuran	0.787765	-0.265693	-0.388964	0.821926	0.132766	0.34588	0.361204	0.436683	0.0102603	-0.107851	0.548113	0.551794	-0.209951	0.245973	0.0863928
4,5-Dimethyl-2-isobutyl-1,3-dioxolane (isomer 1)	0.0359031	0.814156	0.0961722	0.0591624	-0.213414	0.799041	-0.196412	-0.13187	-0.121478	-0.00843914	0.479244	-0.368439	0.172318	-0.551481	0.182292
4,5-Dimethyl-2-isobutyl-1,3-dioxolane (isomer 2)	-0.0503036	0.772091	0.209132	0.50921	-0.306031	0.652611	-0.112917	-0.258599	-0.267032	0.289771	0.657444	-0.379493	0.225401	-0.443143	0.231745
4,5-Dimethyl-2-isobutyl-1,3-dioxolane (isomer 3)	-0.0890529	0.718744	0.387924	0.219863	0.0297186	0.626995	-0.0243974	-0.222178	-0.298038	0.502538	0.598291	-0.385713	0.248578	-0.451331	0.288432
4,5-Dimethyl-2-isopropyl-1,3-dioxolane (isomer 1)	0.0719176	0.792518	-0.0192167	0.211772	-0.382666	0.764252	-0.137632	-0.0651799	-0.0399685	-0.233204	0.529193	-0.302273	0.187011	-0.500366	0.194232
4,5-Dimethyl-2-isopropyl-1,3-dioxolane (isomer 2)	-0.00903675	0.792575	0.24163	0.200811	-0.0201315	0.730525	-0.0422664	-0.19023	-0.285598	0.314616	0.685901	-0.328835	0.267836	-0.399067	0.236785
4,5-Dimethyl-2-isopropyl-1,3-dioxolane (isomer 3)	0.0447529	0.795023	0.824784	0.307752	0.346867	0.741992	-0.0357049	-0.205052	-0.291892	0.334949	0.727696	-0.27697	0.228621	-0.416038	0.201425
4-Cyclopentene-1,3-dione	0.278413	0.385934	0.184692	0.0880521	-0.350161	0.298284	-0.243507	-0.218727	0.0950203	0.578668	0.267337	-0.600814	-0.52352	0.421316	-0.0324847
4-Ethenyl-2-methoxyphenol	0.0492618	-0.17849	-0.244276	-0.110656	0.394149	-0.113596	0.000887406	0.421225	-0.216681	-0.015389	0.405394	0.735832	-0.181412	-0.0268877	0.104155
4-Ethenylphenol	0.549271	-0.33313	0.11832	0.134646	-0.0840365	0.164682	0.0986621	0.522485	0.147037	0.0580632	0.393425	0.769259	-0.204832	-0.0239781	0.0671818
5-Methyl-2(3H)-furanone	0.507588	0.434729	-0.220555	-0.027835	0.320609	0.462747	-0.271396	-0.298483	-0.232185	0.52548	0.446721	-0.698541	-0.366495	0.129441	0.0789778
5-Methyl-2(5H)-furanone	0.450724	0.452191	0.32156	0.15403	-0.4607	0.559355	-0.211907	-0.174795	-0.210684	0.481299	0.518651	-0.595798	-0.220314	-0.0525172	0.148885
5-Methyl-2-isopropyl-2-hexenal	-0.114173	0.83808	0.172193	0.151695	-0.143105	0.810016	-0.259808	-0.114957	-0.0679832	-0.0945225	0.557397	-0.573745	0.0384538	-0.412472	0.197245
5-Methyl-2-phenyl-2-hexenal	0.58518	0.542261	0.170256	0.147832	-0.292464	0.687617	-0.375601	-0.101312	-0.0757861	-0.0142368	0.586367	-0.649942	0.18114	-0.268606	0.194092
5-Methyl-2-thiophenecarboxaldehyde	-0.19234	0.1408	0.169867	0.137288	-0.296295	0.0632243	0.335254	-0.329386	-0.28791	0.372574	0.719427	0.282294	0.00887524	-0.191935	-0.0838699
6,10-Dimethyl-5,9-undecadien-2-one	0.900869	-0.000679345	-0.137711	-0.0201041	0.209745	0.0604174	0.313936	0.301095	-0.13792	0.198154	0.824485	-0.30921	-0.144789	0.1646	-0.00774667
6-Methyl-5-heptene-2-one	0.941763	-0.00236722	-0.118412	-0.0467397	0.148418	0.457115	0.49948	0.425461	-0.328558	0.0352716	0.932389	-0.160728	0.202218	0.116197	0.0185141
Acetic acid	0.230143	0.402391	-0.110768	0.0582006	-0.235094	0.41386	0.0624021	0.0873782	0.027568	0.245139	0.595737	-0.295176	-0.162018	0.325039	-0.0296095
Benzaldehyde	0.712936	0.337584	-0.385861	0.819475	0.103831	0.6266	-0.0559617	0.28181	0.300284	0.109077	0.790577	-0.176143	0.20801	-0.170385	-0.268846
Benzyl alcohol	0.803253	-0.328804	-0.0448316	0.0770989	-0.219985	0.106974	0.381284	0.692728	-0.0452013	0.213847	0.582012	0.71825	-0.0649126	-0.0292103	-0.0272531
Butanol	-0.0513818	0.861178	0.0980145	0.072773	-0.178143	0.866256	-0.204678	0.206367	0.0407927	0.144236	0.589404	-0.654917	0.0273173	0.0402118	0.0257511
Caryophyllene	-0.18763	0.0287291	0.0358849	0.186661	-0.0515059	-0.00297404	0.831461	-0.368886	-0.362472	0.130174	0.174691	0.0109907	-0.153955	0.19325	0.145964
Citronellyl butyrate	0.283833	0.00268327	-0.12666	0.0539445	0.263239	0.0203381	0.814319	-0.353092	-0.359851	0.157887	0.675284	-0.0867201	0.311661	0.111609	0.246835
Cubebol	-0.318893	-0.241214	0.0866458	0.114593	-0.259069	-0.349731	0.102645	0.667015	0.323017	0.202931	0.271619	0.0483634	0.631027	0.4454	0.083344
Dehydro-β-ionone	0.94534	-0.0973893	-0.390997	0.833647	0.126518	0.152637	-0.0334906	0.641156	-0.16841	0.157375	0.885561	-0.0621297	0.0660865	0.208722	0.0771784
Dihydroactinolide	0.760824	-0.0279961	-0.240756	0.00668979	0.294626	0.133193	0.14147	0.197382	0.0438374	0.076045	0.567773	-0.222006	0.311785	0.0666115	0.361727
Dihydroedulan	0.711955	-0.291286	-0.180077	-0.0409336	0.245139	0.232493	0.254455	0.621246	0.0561377	0.137433	0.392054	0.503898	0.307443	0.40214	0.223538
Dimethyl disulfide	0.0631655	0.713512	-0.167084	-0.0427749	0.229758	0.608683	-0.293245	-0.0745884	-0.037586	0.0939714	0.544432	-0.651818	-0.220396	0.172885	0.08737
Dimethyl sulfide	0.867438	-0.272147	0.266729	0.164352	-0.443723	-0.0918878	0.183572	0.280143	0.643601	0.21266	0.666713	0.586945	-0.217942	0.0948293	-0.0932398
D-Limonene	0.884314	0.1209	-0.366394	0.815369	0.108798	0.581764	-0.052288	0.279685	-0.146997	-0.117674	0.811391	-0.511614	-0.221877	0.0780933	0.0520466
Ethyl (E)-2-hexenoate	-0.250256	-0.202019	0.068124	-0.00702379	-0.143033	-0.307992	-0.0873966	0.683829	-0.498002	-0.0562908	0.636087	-0.133738	0.387008	0.0962889	0.0252558
Ethyl (E)-2-octenoate	-0.252347	-0.218019	0.177113	0.169321	-0.346933	-0.337956	-0.116816	0.668287	-0.50506	-0.0503949	0.466736	0.102359	0.395419	0.456134	0.311145
Ethyl (Z)-4-decenoate	-0.285905	-0.249379	-0.0777843	0.286975	-0.251621	-0.415525	-0.187853	0.587902	-0.575688	-0.060826	0.182507	0.264783	0.441857	0.37136	0.413066
Ethyl 2-butenoate	0.314957	-0.24211	-0.224293	-0.0764555	0.33376	-0.00609367	0.80582	-0.353436	-0.34965	0.101507	0.386987	0.874845	0.0168653	-0.144368	-0.126471
Ethyl 3-octenoate	-0.275271	-0.23505	0.116813	0.102757	-0.12642	-0.394535	-0.162844	0.673812	-0.575884	-0.0628913	0.491948	-0.0644416	-0.26905	-0.122498	-0.111076
Ethyl 4-octenoate	-0.260639	-0.239783	0.174591	0.106215	-0.0821157	-0.413308	-0.182407	0.622054	-0.579834	-0.0622171	0.719882	0.253256	0.117972	-0.177768	0.131871
Ethyl acetate	0.00114733	-0.045039	-0.148614	0.00181606	0.29528	0.0217607	0.877347	-0.16342	-0.267954	-0.0648293	0.57798	0.567515	-0.075965	-0.160393	-0.200989
Ethyl decanoate	-0.247955	-0.250797	-0.396388	0.810388	0.117063	-0.404084	-0.183902	0.627014	-0.583941	-0.0594873	0.829324	0.335233	0.253159	-0.202401	-0.0428438
Ethyl heptanoate	-0.234458	-0.19856	-0.392658	0.78925	0.13758	-0.350801	-0.21008	0.5807	-0.568459	-0.0918893	0.693896	0.28477	0.0417429	-0.475853	-0.0857625
Ethyl hexanoate	-0.261584	-0.233316	-0.397536	0.811602	0.123918	-0.39838	-0.176478	0.616051	-0.56292	-0.0587112	0.695784	0.465354	0.026835	-0.301989	-0.0432831
Ethyl lactate	-0.264525	0.132017	-0.251036	0.0221262	0.190899	-0.0430617	-0.0183781	-0.344501	0.0114015	-0.0563154	0.0532486	-0.217918	0.0398359	0.142176	0.14839
Ethyl octanoate	-0.263025	-0.230508	-0.363695	0.784579	0.127981	-0.389154	-0.202462	0.60541	-0.578833	-0.0721884	0.72448	0.475975	-0.0194851	-0.339391	-0.269197
Ethylpyrazine	0.626916	-0.40179	-0.0481892	0.304598	-0.127033	-0.00384877	0.811843	0.335693	0.273612	-0.161087	0.423733	0.807815	0.00056744	0.0656156	-0.318763
Eugenol	0.918306	-0.15743	0.823293	0.184677	0.479451	0.584929	0.0281829	0.452539	0.0494731	0.109557	0.842013	0.411692	0.117513	-0.0305334	-0.0481321
Geranyl butanoate	0.896322	-0.108319	-0.198528	-0.0993004	0.267453	0.241354	0.0369536	0.372244	-0.0619276	0.163481	0.758258	-0.228389	-0.018354	-0.111199	0.0207966
Heptanol	0.776646	-0.330754	-0.145174	0.0890872	0.0617276	0.0846564	0.731524	0.365606	0.00782902	0.0416356	0.560723	0.738198	-0.216784	-0.149359	0.0396134
Hexanal	-0.0727017	0.612833	0.820588	0.189355	0.493801	0.702914	-0.0930164	-0.0699776	-0.119713	-0.336757	0.78879	-0.237671	0.126738	0.248248	-0.160035
Hexanol	0.765774	-0.356052	0.00468097	0.0751355	-0.253369	-0.0270089	0.819202	0.0740153	-0.153549	-0.171469	0.52405	0.778397	-0.191009	-0.112313	0.132952
Linalool	0.948971	-0.0241313	0.838915	0.18579	0.467894	0.698913	0.0370264	0.585794	0.0808876	0.0794518	0.924588	-0.074567	-0.058873	-0.148409	0.217306
Methional	-0.154023	0.801273	0.820075	0.179828	0.495655	0.758861	-0.251912	0.12314	0.158325	0.368697	0.574313	-0.582364	-0.295121	0.20573	-0.235852
Methylpropanal	0.0478911	0.71809	-0.384766	0.809261	0.119754	0.661333	-0.122704	0.224406	0.417311	0.167613	0.764706	-0.254312	-0.0979233	-0.133798	-0.154082
Methylpyrazine	0.383439	-0.401817	0.0238911	-0.0119674	-0.283964	-0.0120436	0.855599	0.0635859	0.0734035	-0.232346	0.222886	0.84528	-0.222073	-0.0196193	0.174005
Neryl acetate	-0.139203	0.0275184	0.826914	0.176856	0.472505	0.0191527	0.811943	-0.367732	-0.381041	0.145708	0.267786	0.0862515	-0.140435	0.121005	-0.32038
Nonanal	0.300425	0.219477	0.775274	0.273234	0.50858	0.272119	0.218669	0.0741668	-0.198243	0.445639	0.806445	-0.0479977	-0.0097619	0.0283067	-0.246986
Nonane	0.354572	0.173401	-0.205213	0.851678	0.20947	0.43244	-0.0192939	0.631935	-0.12703	-0.10271	0.697814	-0.137581	0.435161	-0.187729	0.0646266
Octanol	0.913896	-0.193231	0.151518	0.146769	-0.109831	0.227941	0.264824	0.364254	0.14412	0.0896609	0.812494	0.425894	0.208295	-0.0802505	-0.178114
p-Cymene	0.912246	-0.087038	-0.117292	-0.0208567	0.135803	0.476504	0.203508	0.453102	-0.174949	0.0753118	0.756013	-0.106742	-0.483329	0.324592	-0.091746
Pentanal	0.840825	0.0573401	-0.20036	-0.0852436	0.262091	0.696854	-0.0469473	-0.0791884	-0.0488074	-0.357776	0.698385	-0.347072	0.272609	0.422046	-0.0479267
Pentanol	0.689153	-0.310079	0.598766	0.274007	-0.0741878	0.337301	0.693982	-0.024782	-0.045792	-0.403389	0.450929	0.70433	-0.262618	0.0356476	0.434825
Phenylacetaldehyde	0.676729	0.140324	-0.0880933	0.0366917	0.115296	0.176636	0.0142842	0.337979	0.658723	0.316355	0.808471	-0.00984695	0.176369	-0.281134	-0.413113
Phenylethyl alcohol	0.515783	-0.409424	-0.279735	-0.0419494	0.225547	0.0373816	0.500488	0.380553	0.281711	0.575963	0.284291	0.844268	-0.195978	-0.0481342	0.192896
Propyl propanoate	-0.120384	0.5476	-0.228269	0.575306	-0.123344	0.650065	-0.120626	-0.164847	-0.156718	-0.305588	0.383821	-0.150697	0.227538	0.367822	-0.0890804
p-Xylene	0.524932	-0.0895366	-0.0600178	0.273217	-0.072063	-0.0571453	0.117133	0.128069	-0.241942	0.123256	0.347306	0.00261825	-0.233105	-0.177054	-0.477991
Safranal	0.927551	0.00660595	-0.378073	0.838054	0.119348	0.742882	0.0653681	0.393434	-0.156777	0.174694	0.840619	-0.318797	-0.167009	0.186418	-0.0606584
Santalol	-0.227876	0.175714	-0.172796	-0.0900391	0.181675	0.167844	0.638751	-0.377251	-0.398968	0.431726	0.252312	0.125873	0.0189762	0.361088	-0.0726889
Terpinolene	0.901303	0.0530525	0.709668	0.141429	0.394443	0.0608286	0.0115172	0.778217	-0.0128533	-0.0382238	0.889909	-0.359523	-0.0530646	0.0303203	-0.0166099
α-Copaene	-0.181508	0.0367891	-0.0242445	0.0740857	-0.0882949	0.0197354	0.832351	-0.350282	-0.368658	0.134661	-0.00367089	-0.194926	0.105837	0.0916279	-0.00760869
α-Cuparene	-0.308802	-0.263153	-0.0755172	0.126305	-0.048779	-0.41442	-0.137834	0.649956	-0.570744	-0.0401936	0.0974738	0.227564	0.583376	0.367527	0.27907
α-Cyclocitral	0.961914	-0.0544678	0.143416	0.0614818	-0.202748	0.376188	0.347757	0.40878	0.345959	0.109334	0.93687	-0.0441093	-0.226407	-0.0786974	0.124449
2-Phenyl-2-butenal	0.699752	0.495941	0.237502	0.300825	0.183979	0.827539	-0.277766	0.0684613	-0.038104	-0.0973901	0.705758	-0.556304	0.0493827	-0.222058	-0.0457203
α-Humulene	-0.214908	0.0254627	0.0342384	0.0187054	-0.136373	0.00395087	0.820499	-0.332087	-0.401542	0.15837	0.228524	-0.144063	0.162937	0.360548	0.0875086
α-Phellandrene	0.970029	-0.0339998	0.0640298	0.0936598	-0.121035	0.699705	0.103801	0.35075	0.040905	0.0561614	0.923415	-0.0370158	-0.231789	0.146285	-0.188343
α-Santalene	-0.131911	0.0509432	0.347753	0.139138	-0.412051	0.0697611	0.788656	-0.375427	-0.391144	0.220563	0.384867	0.363491	-0.162637	0.0224974	0.616529
α-Terpineol	0.771646	0.290154	0.348068	0.138715	-0.412399	0.659865	-0.259562	0.139312	-0.10158	0.153923	0.713645	-0.504657	-0.0466298	-0.031801	0.221899
α-Terpinyl acetate	-0.151892	0.0649212	0.0255093	0.107415	-0.263512	0.0724292	0.784369	-0.368927	-0.381957	0.217828	0.2675	0.185625	0.264485	0.0109553	-0.260992
β-Bisabolene	-0.275422	-0.241175	-0.0719133	0.0174497	0.107877	-0.398179	-0.158515	0.640223	-0.527905	-0.0464379	0.116937	0.141704	0.731876	0.454176	0.150644
β-Chamigrene	-0.188515	0.0570471	-0.221465	0.0875374	0.234006	0.0558975	0.803797	-0.376138	-0.38329	0.211447	0.280197	0.5902	-0.152687	0.0805733	0.447736
β-Curcumene	-0.295145	-0.25168	0.425327	0.0345574	0.266245	-0.421321	0.0435572	0.627812	-0.568916	-0.0580697	0.496913	0.193023	0.0809326	-0.0522278	0.115195
β-Cyclocitral	0.939468	0.00667188	0.753775	0.183249	0.471597	0.824417	-0.0660779	0.263016	-0.00170267	-0.0489867	0.885551	-0.319637	-0.242713	0.0408713	0.0693364
β-Cyclohomocitral	0.86864	0.0538171	0.0132189	0.123148	-0.296522	0.222147	-0.0824266	0.132988	-0.0823578	-0.0281619	0.750624	-0.504746	-0.288469	0.0939184	0.110293
