# Supplementary material for: Transforming the odor profile of perennial ryegrass protein and surplus bread crusts through solid-state fermentation
Source: NPJ Sci Food. 2026 Apr 24;10:197. doi: 10.1038/s41538-026-00831-6 (PMC13282373; doi:10.1038/s41538-026-00831-6)
Supplement: Supplementary file 4 — Data S3 [file 41538_2026_831_MOESM4_ESM.xlsx]

## Sheet: Data S3
Data S3: Approximate mass concentration of volatile compounds detected by SPME GC-MS in solid-state fermented (SSF) surplus bread crusts and perennial ryegrass with Aspergillus oryzae, Neurospora intermedia and Rhizopus oligosporus.
Compound	B+G, time 0	AOB B+G 24h	AOB B+G 48h	AOB B+G 72h	AOR B+G 24h	AOR B+G 48h	AOR B+G 72h	NIC B+G 24h	NIC B+G 48h	NIC B+G 72h	NID B+G 24h	NID B+G 48h	NID B+G 72h	ROD B+G 24h	ROD B+G 48h	ROD B+G 72h	ROT B+G 24h	ROT B+G 48h	ROT B+G 72h	B+W, time 0	AOB B+W 24h	AOB B+W 48h	AOB B+W 72h	AOR B+W 24h	AOR B+W 48h	AOR B+W 72h	NIC B+W 24h	NIC B+W 48h	NIC B+W 72h	NID B+W 24h	NID B+W 48h	NID B+W 72h	ROD B+W 24h	ROD B+W 48h	ROD B+W 72h	ROT B+W 24h	ROT B+W 48h	ROT B+W 72h
(E)-2-Decenal	0.386667	3.15667	6.36667	1.23333	9.4	5.16667	3.21	2.74333	3.33333	2.72333	3.7	4.33333	2.03333	2.67667	3.23333	1.4	2.73333	2.72333	0.69	0.197667	0.222333	0.227667	0.115667	0.323333	0.723333	0.332333	0.304333	0.426667	0.107667	0.56	0.396667	0.173333	0.36	0.172333	0.0916667	0.716667	0.536667	0.946667
(E)-2-Heptenal	11.2333	43.3333	90	31.4333	98.6667	59.6667	55	54.3333	52.6667	44	56.3333	56	37	46.3333	44	22.3333	32.6667	35	10.9333	9.76667	6	7.03333	2.56667	8.3	17.7667	8.5	8.7	0.926667	1.29	6.36667	7.76667	2.9	8.5	4.53333	1.77667	9.66667	4	2.34333
(E)-2-Hexenal	40.6667	10.3333	17.2333	7.23333	20.5667	12.6667	9.63333	11.0667	13.6667	12.4333	11.0667	11.3333	9.8	16.1	20.7667	22	15.5667	14.3333	17.2333	1.47667	0.516667	0.563333	0.079	0.943333	1.54333	0.346667	1.36667	0.363333	0.85	0.336667	0.62	0.493333	0.976667	0.62	0.543333	1.02667	0.923333	1.01667
(E)-2-Nonenal	0.37	0.289	0.573333	0.212333	0.683333	0.257667	0.0936667	0.252333	0.446667	0.101	0.154333	0.279	0.116667	0.146667	0.214333	0.247667	0.272333	0.129	0.197667	0.081	0.0716667	0.105333	0.056	0.129	0.098	0.0713333	0.0543333	0.0463333	0.054	0.0783333	0.0376667	0.0706667	0.097	0.101	0.0653333	0.06	0.0603333	0.109667
(E)-2-Octenal	4.56667	8.4	18.3333	4.8	20.3333	12.5667	7.86667	9.86667	12	8.8	9.76667	11.3333	6.06667	9.96667	10.9333	5.23333	9.76667	9.6	2.85667	3.12333	3.23333	5.33333	2.21	5.4	27.5667	40.6667	2.83333	0.523333	0.62	1.44333	1.55667	0.79	4.43333	3.43333	4.93333	5.06667	2.69	2.83333
(E)-2-Pentenal	18.7667	9.43333	13.7667	6.56667	18	10.9333	5.7	10.6667	12.1	8.9	10.4333	8.66667	7.9	12.7667	10.8	10.5667	9.46667	6.93333	7.8	0.336667	0.052	0.423333	0.0416667	0.162333	0.506667	0.234333	0.0703333	0.0383333	0.04	0.0284333	0.0156667	0.054	0.232333	0.267667	0.154333	0.446667	0.255667	0.127667
(E)-2-Undecenal	0.213333	0.756667	1.82333	0.39	3.01	1.53333	0.6	0.773333	0.926667	0.616667	1.13333	0.96	0.406667	1.07667	1.13333	0.593333	0.806667	0.786667	0.307667	0.0766667	0.082	0.147667	0.057	0.0896667	0.152333	0.137667	0.0666667	0.0936667	0.0783333	0.204333	0.146667	0.085	0.0623333	0.0666667	0.406667	0.483333	2.1	7.63333
(E)-3-Nonen-1-ol	0.443333	1.24333	3.29	1.26667	4.03333	2.26667	1.19	3.63333	6.96667	5.2	2.86667	4.63333	2.7	6.76667	7.56667	8.8	8	5.53333	6.86667	0.079	0.104667	0.235667	0.133333	0.169	0.245667	0.144333	1.34333	0.4	0.285667	0.543333	0.713333	0.393333	0.203333	0.137667	0.0726667	0.0746667	0.137667	0.253333
(E)-5-Methyl-2-isopropyl-2-hexenal	6.83333	18.4333	44.6667	20	53.3333	29	22.1	17	18.5667	5.86667	11.3333	8.16667	4.03333	13.9	9.16667	13.7667	17.3333	6.36667	2.74333	2.03333	110.333	221	34.6667	79.3333	125.667	56.6667	11.7667	0.706667	1.22333	2.84333	5.06667	12.4333	41.3333	55.3333	0.96	61	9.23333	3.93333
(E)-β-Farnesene	0.06	0.0573333	0.137667	0.0189	0.102333	0.0516667	0.0526667	0.0816667	0.304333	0.112333	0.0656667	0.187667	0.100667	0.064	0.0533333	0.045	0.0666667	0.0327667	0.035	0.0331	0.059	0.04	0.0265667	0.0313333	0.0436667	0.0201	0.473333	1.67667	14.5667	0.061	0.072	0.112333	0.05	0.0386667	0.029	0.0275667	0.0353333	0.0453333
(E,E)-2,6-Nonadienal	2.37667	0.786667	1.86667	0.593333	2.27667	1.16667	0.72	0.846667	1.7	1.61	0.84	1.21	0.873333	1.87667	2.74333	3.33333	2.2	1.71	2.35667	0.281	0.0996667	0.596667	0.153333	0.094	0.0993333	0.0403333	0.48	0.12	0.0313333	0.119	0.132333	0.0643333	0.175667	0.149	0.169	1.13333	0.037	0.0683333
(E,Z)-2,6-Nonadienal	1.7	1.02667	2.25667	0.623333	2.7	1.49	1.08	1.12333	1.65667	1.51	1.08	1.34333	0.996667	1.67667	2.1	2.51	2.01	1.6	1.62333	1.08	0.82	0.836667	0.396667	1.25667	1.44333	0.686667	1.12333	0.46	0.5	0.593333	0.693333	0.503333	1.09	0.693333	0.317667	1.29	0.986667	0.68
(Z)-3-Hexen-1-ol	0.54	0.523333	1.02333	0.453333	0.646667	0.446667	0.423333	0.393333	1.17667	1.27667	0.573333	0.806667	0.696667	0.816667	2.16667	2.33333	1.33333	0.823333	2.63333	0.044	0.0327667	0.0983333	0.0252333	0.0753333	0.112333	0.0152333	0.251	0.048	0.109333	0.0426667	0.0383333	0.0453333	0.0553333	0.112333	0.0503333	0.092	0.0493333	0.163333
(Z)-3-Hexenal	17	9.33333	19.1	9.03333	20.2333	14	10.0667	9.2	16.7667	14	10.8667	12.1	11.3333	12.4333	15	14.4333	12.9	9.43333	12.1	10.7667	7.7	11.0333	7.93333	18.7667	40.6667	10.6	7.4	3.66667	4.53333	3.96667	6.03333	4.96667	12.7667	11.3333	12.5667	11.5667	11.9	9.23333
(Z)-4-Heptenal	3.5	2.29	6	3.03333	5.5	4.56667	3.25667	3.11	6.2	7.1	3.46667	4.76667	4.53333	5.2	5.23333	5.6	5.76667	3.16667	4.4	0.556667	0.077	0.106	0.0533333	0.38	0.0796667	0.304333	0.222333	0.516667	0.152333	0.285667	0.141	0.136667	0.104667	0.105	0.46	0.072	0.067	0.091
(Z)-Nerolidol	0.0986667	0.0866667	0.0943333	0.124333	0.132333	0.194333	0.0523333	0.112333	0.386667	0.363333	0.257667	0.165667	0.186667	0.135667	0.0813333	0.155667	0.111	0.13	0.169	0.0307667	0.0287667	0.122333	0.0336667	0.0265667	0.0353333	0.0343333	0.356667	0.161	0.297667	3.86667	7.56667	3.4	0.0154333	0.0476667	0.0219	0.104333	0.117667	0.176667
(Z)-α-Bisabolene	0.00943333	0.0134333	0.036	0.0167667	0.048	0.023	0.0192333	0.242333	0.94	0.496667	0.239	0.736667	0.331	0.106333	0.0703333	0.0356667	0.114333	0.0366667	0.045	0.0101	0.0173333	0.0353333	0.0147667	0.00956667	0.0211	0.0107333	17.1	29	69.3333	1.13333	3.8	2.23333	0.0104	0.00883333	0.00716667	0.00643333	0.0294333	0.0243333
1-(3-Methylbutyl)pyrrole	5.53333	4.16667	12.3333	5.9	15.9	11.7667	5.9	11.7667	21.6667	20.7667	7.36667	9.36667	22.5667	18.6667	15.9	21.9	20	12.4333	15.7667	0.0736667	0.163333	0.406667	0.64	0.33	0.516667	1.06667	0.234333	0.098	0.151	0.113333	0.177667	0.28	0.155667	0.65	0.181	0.134333	0.251	0.282333
1,1,6-Trimethyl-1,2-dihydronaphthalene	3.43333	4.13333	5.16667	2.85667	7	3.9	2.42333	3.12333	3.53333	3.36667	2.7	2.21	3.01	2.9	2.57667	3.32333	3.53333	2.22333	2.51	0.048	0.069	0.142333	0.139	0.082	0.0466667	0.157667	0.115667	0.0583333	0.0933333	0.0586667	0.147667	0.127667	0.125667	0.116667	0.065	0.171	0.123333	0.110667
1,2-Dimethoxy-4-prop-1-enylbenzene	1.6	1.7	2.26667	1.13333	2.25667	1.44333	1.02333	1.03667	1.4	1.35667	1.02667	1.01667	0.886667	1.14333	1.24333	1.05667	1.5	0.87	0.9	0.0426667	0.0254333	0.0666667	0.0596667	0.0556667	0.0275667	0.057	0.0796667	0.0292333	0.0523333	0.0376667	0.088	0.068	0.0533333	0.0573333	0.0126667	0.0636667	0.0623333	0.0254333
1-Ethyl-2-formylpyrrole	0.843333	1.22333	3.25667	1.47667	3.4	2.62333	1.45667	1.46667	3.56667	3.66667	1.37667	2.04333	2.65667	1.83333	2.84333	3.21	1.9	2	1.64333	0.0676667	0.204333	2.75667	0.996667	0.269	3.46667	1.02333	2.27667	0.293333	0.343333	0.56	0.277667	0.15	1.13333	8.66667	2.69	1.46667	1.46667	0.52
1-Ethylpyrrole	4.2	1.63333	3.29	1.59	2.64333	1.39	1.76667	1.11	1.54333	1.9	1.95667	1.4	1.62333	2.41	1.32333	1.19	2.21	1.13333	1.01667	4.1	1.79	2.92333	1.32333	3.8	2.1	1.54333	1.86667	1.02667	1.16667	0.853333	1.34333	2.21	2.2	2.07667	1.54333	1.62333	1.42333	2.54333
1-Furfurylpyrrole	0.383333	0.251	1.29	0.58	1.55667	1.21	0.786667	0.803333	1.26667	0.86	0.456667	0.533333	0.91	1.47667	1.15667	2.57667	1.53333	0.926667	0.993333	0.0161	0.0324333	0.051	0.121	0.0916667	0.133333	0.251	0.272333	0.0436667	0.0986667	2.24333	2.82333	1.65667	0.0716667	0.199	0.116667	0.0254333	0.0816667	0.072
1-Penten-3-ol	0.64	0.336667	1.09667	0.305667	1.24333	0.7	0.48	0.406667	1.36667	0.64	0.55	0.833333	0.603333	0.81	1.05667	0.996667	0.853333	0.35	1.41	0.262333	0.393333	0.346667	0.516667	0.336667	0.186667	0.177667	0.199	0.224333	0.125667	0.144333	0.131	0.177667	0.109667	0.203333	0.169	0.294333	0.0213333	0.315667
1-Pentene-3-one	17.6667	6.73333	9.43333	4.93333	15.6667	7.63333	4.13333	9.3	9.3	6.9	8.3	6.8	5.43333	12	9.16667	6.63333	8.9	5.7	2.06667	0.63	0.111	0.176667	0.0453333	0.174333	0.23	0.257667	0.129	0.0606667	0.0856667	0.0643333	0.0986667	0.071	0.184333	0.152333	0.108333	0.173333	0.0576667	0.142333
2,2,6-Trimethylcyclohexanone	15.4333	10.2	19.3333	6.86667	18.4333	10.8	6.53333	5.7	10.5667	7.86667	5.6	7.13333	5.56667	8.06667	9.23333	10.1	9.73333	5.2	9.26667	0.225667	0.14	0.251	0.129	0.353333	0.33	0.42	0.247667	0.0376667	0.315667	0.181	0.226667	0.24	0.263333	0.35	0.363333	0.215667	0.217667	0.533333
2,3-Butanediol (isomer 1)	0.623333	1.73333	34.3333	16	6.66667	24	4.13333	1.10667	13	17.6667	2.82333	7.6	17.9	8.5	8.23333	18.3333	3.19	2.37667	13.2333	0.4	9.73333	104.333	77.6667	28.4333	193.333	155.667	38.3333	10.2667	78.6667	0.171	11.9	7.4	23.3333	102	27.2333	76.6667	18.7667	241
2,3-Butanediol (isomer 2)	0.86	0.156667	30.1	6.56667	4.93333	24	0.221	8.13333	16.9	11.4333	5.26667	10	9.66667	7.46667	7.33333	18.2333	3.14333	5.03333	4.16667	0.886667	13.5667	85.6667	16.3333	28.4333	220	155.667	52.6667	9.4	65.6667	1.42333	13.4333	3.36667	23.3333	70	53.3333	76.6667	130	241
2,3-Butanedione	1.83333	1.81	3.22333	0.696667	3.13333	2.19	2.17667	1.71	3.2	2.37667	1.22333	1.83333	2.13333	3.7	4.46667	4.06667	6.96667	2.04333	2.76667	3.13333	2.79	6.13333	1.8	6.06667	11.5667	7.86667	5.93333	2.79	4	1.6	6.63333	7.5	2.96667	5.5	4.86667	4	3.36667	5.3
2,3-Dimethylpyrazine	0.146667	0.137667	0.483333	0.102333	0.33	0.333333	0.209	0.336667	1.00667	0.776667	0.205667	0.406667	0.65	0.853333	1.01333	1.37667	0.61	0.84	0.973333	0.086	0.0546667	0.184333	0.363333	0.147667	0.466667	0.536667	0.643333	0.317667	0.393333	0.116667	0.277667	0.483333	0.096	0.496667	0.666667	0.12	0.126667	1.86667
2,3-Octanedione	31	11.5667	15.4333	9.73333	24	13.4333	7.96667	9.53333	19.5667	15.7667	11.4333	11.4333	11.9	17.7667	18.3333	17.2333	18.6667	10.3333	12.9	2.16667	1.69	2.03333	0.906667	3.21	4.56667	3.07667	2.23333	0.82	0.96	1.07667	1.64333	1.22333	2.51	2.43333	2.15667	2.67667	1.75667	1.4
2,3-Pentanedione	20.5667	8.86667	12	7.1	19.2333	8.56667	8.93333	9.06667	15.6667	18.3333	8.66667	8.6	19.5667	10.9	12.5667	14.2333	10.6333	7.9	7.46667	9.96667	6.3	10.5333	7.23333	9.56667	12.4333	14.5667	14.3333	4.96667	14.6667	3.8	9.13333	13.9	8.66667	18.2333	15	12	7.76667	7.23333
2,5-Dimethylpyrazine	3.6	1.75667	4.96667	2.14333	6.7	3.46667	3.17667	2.84333	2.45667	0.64	1.7	1.04	0.85	9.13333	4.56667	9.66667	7.56667	2.52333	1.01667	0.69	4.76667	11.2333	3.14333	5.76667	7.86667	6.16667	4.03333	0.426667	0.886667	1.16667	3.21	3.5	5.16667	6.23333	0.443333	8.13333	2.72333	1.02
2,6-Diethylpyrazine	0.233333	0.058	0.4	0.275667	0.323333	0.37	0.39	0.353333	1.23333	1.42333	0.269	0.52	1.02667	0.72	0.863333	1.05667	0.89	0.676667	0.77	0.259	0.0123333	0.0923333	0.53	0.0973333	0.209	0.726667	0.8	0.44	3.06667	0.064	0.194333	0.633333	0.071	0.933333	0.836667	0.167667	0.336667	0.976667
2-Acetylfuran	13.4333	16.5667	12.7667	6.8	28.3333	10.7333	5.2	6.23333	6.76667	6.13333	6.36667	3.73333	5.66667	4.93333	4.5	5.73333	6.16667	3.8	4.2	0.84	6.5	8.43333	2.82333	4.73333	3.19	2.54333	0.883333	0.225667	0.646667	0.31	0.553333	1.09	5.03333	3.83333	1.06333	6.26667	2.16667	1.57667
2-Acetylpyridine	2.01	8.73333	12.4333	4.43333	20.2333	7.93333	2.86667	11.7667	24.4333	22.4333	14.1	16.9	17.6667	19.5667	26.9	37.3333	15.2333	17.4333	42	0.51	1.15667	1.35667	1.37667	2.26667	1.55667	2.96667	5.43333	1.63333	2.57667	3.05667	3.43333	2.21	1.19	0.973333	0.35	2.25667	1.99	3.96667
2-Acetylpyrrole	3.43333	10.9667	27.1	15	33.6667	14.3333	13.7667	5.5	9.06667	5.9	5.53333	3.8	6.16667	3.09	1.62333	2.99	2.92333	1.65667	2.17667	0.027	11	49.6667	21.6667	10.8667	27.6667	26.6667	7.66667	1.83333	4.1	1.7	4.46667	8.13333	11.7667	15.5667	1.44333	23.6667	7.33333	3.53333
2-Butanone	2.13333	4.23333	6.76667	3.93333	8.06667	4.9	4	2.85667	4.16667	4.16667	4.4	2.31	1.66667	2.75667	2.01	1.95667	3.76667	0.53	1.63333	1.94333	2.4	9.8	3.26667	4.23333	7.9	14.7667	4	1.52333	2.9	1.31	2.2	2.17667	3.86667	8.83333	3.43333	8.46667	4.5	6.76667
2-Butenal	3.83333	18.5667	14.4333	9.26667	17.5667	11.0333	9.86667	10.2667	9.5	10.3667	23.1	11.3333	7.76667	12.9	11.6667	5.66667	6.5	6.06667	1.76667	0.044	3.83333	12	2.52333	5	39.6667	10.7667	3.8	0.0133333	0.54	0.0105333	0.906667	0.61	1.62333	3.29	0.643333	2.7	0.0275667	1.81
2-Ethenylfuran	1.56667	2.43333	3.93333	2.29	4.13333	3.56667	2.04333	2.72333	3.83333	3.24333	2.54333	1.92333	3.46667	4.26667	4.66667	6.16667	3.5	4.16667	6.4	0.21	0.343333	0.75	0.283333	0.533333	1.03667	0.833333	0.626667	0.215667	0.426667	0.736667	0.62	0.783333	1.56667	2.14333	1.81	0.673333	0.483333	0.87
2-Ethyl-3,6-dimethylpyrazine	0.373333	0.097	0.643333	0.44	0.513333	0.596667	0.626667	0.57	1.99	2.29	0.43	0.833333	1.64333	1.15667	1.37667	1.69	1.42333	1.08333	1.23333	0.413333	0.019	0.152333	0.85	0.155667	0.333333	1.16667	1.27667	0.706667	4.93333	0.098	0.309	1.01333	0.109333	1.5	1.34333	0.269	0.54	1.56667
2-Ethyl-5-methylpyrazine	2.54333	1.36667	2.81	1.2	3	1.81	1.24333	1.54333	3.46667	3.33333	1.35667	1.9	2.46667	2.52333	2.92333	3.66667	2.7	1.83333	2.72333	0.222333	0.163333	0.403333	0.53	0.443333	0.673333	0.95	1.71	0.67	0.69	0.277667	0.486667	0.723333	0.29	1.47667	0.983333	0.277667	0.59	1.75667
2-Ethylfuran	43	15.1	24.6667	14	29.3333	20.5667	15.5667	17.4333	31.5667	25.2333	17.7667	18.7667	22.7667	26.7667	25.1	25.1	29.3333	15.3333	30.6667	2.44333	1.29	1.37667	0.61	3.06667	3.53333	1.59	1.61	0.493333	1.77667	1.02667	1.55667	1.47667	1.51	3.2	2.21	1.41	2.47667	5.23333
2-Formylpyrrole	0.77	2.26667	9.03333	1.36667	7.76667	7.13333	3.4	5.43333	26	37	4	12	23.2333	13.1	25.5667	38.6667	9.1	13	24.1	0.0174333	0.321	2.56667	1.74333	0.766667	2	3.73333	1.73333	0.0101	0.171	0.0193333	0.00946667	0.0144333	0.242333	0.88	1.07	0.0363333	0.0553333	1.47667
2-Furanmethanol	8.53333	13.2333	0.0443333	9.86667	0.0416667	12.7667	0.0543333	5.8	10.5333	0.0353333	21.7667	14.7667	0.07	3.63333	4.36667	19.6667	5.83333	6.26667	39	8.1	1.96667	0.0343333	2.83333	0.0366667	2.05667	0.0516667	2.26667	0.92	0.81	3.14333	0.048	0.0309	0.0217667	0.0893333	0.0716667	0.038	5.16667	0.023
2-Furfural	700	986.667	683.333	476.667	1233.33	536.667	403.333	490	304.333	204.333	546.667	236.667	191	720	543.333	576.667	526.667	396.667	85.6667	37	603.333	533.333	170	353.333	170	112.333	79.6667	21.2333	35	190	77.3333	45.3333	249	72	49.3333	194.333	57	4.66667
2-Heptanone	5.13333	3.14333	6.9	3.6	7.1	5.4	5.93333	2.61	6.63333	6.56667	3.12333	4.13333	4.33333	4.5	6.1	6.86667	5.43333	2.93333	7.86667	7.46667	3.66667	4.76667	3.93333	6.06667	6.96667	7.46667	4.7	2.03333	5	1.82333	3.13333	4.16667	6.56667	9.16667	13.9	4.83333	4.86667	21.7667
2-Hexen-1-ol	10.3333	5.16667	7.16667	3.13333	8.23333	4.2	1.72333	3.86667	5.43333	3.5	4.76667	5.73333	2.71	5.23333	5.46667	4.03333	8.2	2.46667	3.17667	0.82	0.091	0.203333	0.0856667	0.115667	0.096	0.486667	0.324333	0.253333	0.114333	0.184333	0.105667	0.098	0.27	0.135667	0.206667	0.257667	0.275667	0.736667
2-Hexenyl acetate	0.133333	0.263333	2.31	0.43	0.923333	1.91	0.733333	0.74	1.00333	0.536667	0.305667	0.463333	0.333333	0.783333	0.586667	0.796667	0.716667	0.386667	0.325667	0.051	1.27667	4.93333	0.66	1.17667	4.33333	0.923333	0.37	0.0946667	0.143333	0.0593333	0.0596667	0.0743333	2.35667	1.34333	0.031	10.8333	1.77667	0.237667
2-Hydroxy-3-methyl-2-cyclopenten-1-one	3.66667	3.63333	8.46667	2.59	8.1	4.7	2.65667	2.83333	7.3	7.13333	2.95667	4.8	3.86667	4.63333	8.63333	8.53333	5.9	3.46667	9.13333	3.04333	0.227667	0.69	0.304333	0.456667	0.65	0.73	1.14333	0.403333	1.5	0.331	1.07667	1.21	0.67	0.656667	0.506667	1.1	0.84	2.23333
2-Isobutyl-4-methyl-1,3-dioxolane	1.49	1.13333	5.1	2.21	4.6	3.46667	3.6	2.65667	4.6	2.42333	2	1.96667	2.02333	3.66667	3.63333	4.6	3.96667	1.77667	2.11	0.172333	1.54333	4.26667	1.45667	1.36667	1.76667	1.44333	0.36	0.047	0.105333	0.245667	0.503333	0.896667	2.16667	2.19	0.453333	5.73333	1.74333	0.426667
2-Methyl-2-butenal	5.76667	4.16667	5.93333	3.56667	7.7	4.7	3.36667	2.44333	3.9	3.02333	2.85667	1.77667	2.71	4.03333	3.46667	4.63333	4.06667	1.59	2.86667	0.953333	2.32333	10.8	2.67667	4	7.33333	5.63333	2.97667	0.66	0.933333	0.773333	2.02333	2.93333	4.46667	6.93333	1.4	7.86667	4.73333	3.7
2-Methyl-2-cyclopentenone	0.0563333	0.0393333	0.0366667	0.0673333	0.0693333	0.0523333	0.0613333	0.073	0.0376667	0.048	0.151	0.0496667	0.0326667	0.0593333	0.0321	0.111	0.076	0.0753333	0.301	0.078	0.0596667	0.0493333	0.0566667	0.035	0.0713333	0.0383333	0.074	0.0656667	0.0291	0.04	0.0623333	0.0726667	0.0663333	0.043	0.045	0.051	0.053	0.026
2-Methyl-3,5-diethylpyrazine	0.0286667	0.016	0.136667	0.0643333	0.105333	0.135667	0.155667	0.121	0.346667	0.383333	0.083	0.155667	0.29	0.21	0.214333	0.252333	0.276667	0.182333	0.211	0.0074	0.00743333	0.0181	0.195667	0.012	0.045	0.281	0.256667	0.15	0.366667	0.0109	0.0433333	0.155667	0.00463333	0.264333	0.281	0.0453333	0.0823333	0.29
2-Methyl-5-propylfuran	0.54	0.266667	0.5	0.235667	0.53	0.306667	0.282333	0.214333	0.443333	0.586667	0.231	0.215667	0.42	0.34	0.55	0.556667	0.203333	0.28	0.786667	0.124333	0.2	0.386667	0.177667	0.204333	0.663333	0.436667	2.4	2.74333	16.7667	0.124333	0.317667	0.307667	0.376667	0.313333	0.327667	0.274333	0.197667	0.513333
2-Methyl-6-heptanone	0.816667	0.436667	1.34333	0.483333	0.97	0.663333	0.923333	0.36	0.616667	0.36	0.393333	0.436667	0.312333	0.563333	0.54	0.68	0.546667	0.259	0.793333	0.0956667	0.296667	0.51	0.271	1.29	2.17667	0.896667	0.793333	0.183333	0.426667	0.205667	0.463333	0.383333	0.235667	0.366667	0.323333	0.108333	0.11	0.573333
2-Methylbutanal	400	245.667	463.333	267.667	636.667	340	295.667	189	346.667	152.333	163.333	163.333	119	253.333	239	290	279	115.667	77	202.333	546.667	1190	490	546.667	756.667	893.333	486.667	307.667	363.333	197.667	383.333	396.667	476.667	593.333	155.667	716.667	241	67.3333
2-Methylbutanoic acid	0.71	0.413333	0.0893333	0.443333	1.13333	0.0946667	0.0606667	0.0235667	0.157667	0.147667	0.18	0.101667	0.0593333	0.0576667	0.122333	0.109333	0.053	0.0213333	0.136667	0.386667	0.346667	8.96667	0.0826667	5.26667	15.1	0.0283333	0.0543333	0.0366667	0.0513333	0.0144333	0.025	0.0266667	0.0139	0.0283333	0.0108667	0.0333333	0.0285667	0.0259
2-Methylbutanol	0.072	0.446667	7.4	13.9	0.78	4.7	10.0667	0.876667	8.03333	21.4333	25	8.3	8.93333	14	32.5667	42.6667	23.6667	12.2333	132.333	0.142333	0.54	1.52333	0.756667	0.7	1.89	0.743333	5.83333	6.26667	13.6667	4.3	2.2	4.33333	4.5	27.2333	30.1	5.43333	18.4333	111
2-Methylbutyl butanoate	0.093	0.646667	1.7	0.302333	2	0.496667	0.373333	0.62	0.319	0.503333	0.416667	0.826667	0.616667	0.291	0.42	0.623333	0.363333	0.237667	0.177667	0.247667	0.656667	0.0255667	0.041	0.853333	7.2	3.43333	0.139	0.05	0.098	0.181	0.137667	0.17	0.693333	1.32333	0.85	0.269	0.35	0.315667
2-Methylfuran	21.9	7.93333	11.2333	8.2	14.3333	15.9	9	8.6	20.6667	27.4333	9.1	11.5667	12.1	10.5667	13.7667	14.7667	10.3	8.3	16.9	37	5.3	9.9	10.4667	10.4	13.3333	21.9	18.2333	9.06667	6.9	11.3333	11.1	11.0333	9.13333	16	13.7667	18	20	26.4333
2-Methylpropanoic acid	0.214333	0.0763333	0.167667	0.237667	0.152333	0.201	0.181	0.133333	0.159	0.07	0.0726667	0.08	0.067	0.099	0.0616667	0.0443333	0.136667	0.0933333	0.0886667	0.546667	0.16	9	0.105	8.3	11.2333	0.161	0.164333	0.035	0.110333	0.0756667	0.0953333	0.0923333	0.103667	0.039	0.0916667	0.0783333	0.2	0.149
2-Methylpropanol	0.094	0.152333	0.673333	0.18	0.14	0.52	0.38	0.172333	0.616667	0.64	0.175667	0.259	0.209	0.267667	1.31	1.52333	0.406667	0.406667	6.36667	0.114333	0.19	0.322333	0.304333	0.2	0.886667	0.51	1.00333	1.01	2.05667	0.155667	0.346667	0.12	0.513333	2.22333	2.37667	0.46	0.476667	7.36667
2-Octanol	1.61	2.04333	8.83333	2.8	5.43333	3.66667	2.52333	3.1	5.86667	3.32333	3.01	3.93333	1.85667	4.6	4.86667	5.13333	3.56667	3.43333	3.7	0.636667	1.86667	0.66	0.543333	2.15667	1.01333	0.886667	12.7667	1.32333	1.2	209	289	155.667	2.59	1.65667	0.272333	0.64	0.302333	1.13333
2-Pentylfuran	42.3333	32.7667	50	23.4333	61.6667	34.3333	21.7667	26.1	35.6667	24.4333	26.2333	24.1	19.3333	34	29.4333	33.3333	35.6667	20.6667	28	8.46667	30.4333	41.3333	16	41.3333	68	39.6667	18	6.5	7.2	10.9333	11.1	10.9	23.6667	33.1	16.1	18.2333	15.5667	17.2333
2-Phenethyl acetate	0.13	0.0943333	0.177667	0.112333	0.293333	0.143333	0.0783333	0.116667	0.179	0.36	0.101333	0.121	0.185667	1.62333	1.97667	4.5	0.783333	5.1	4.53333	0.122333	0.163333	0.151	0.152333	0.161	0.131	0.229	1.29	0.566667	1.01333	0.403333	0.626667	0.79	0.305667	0.234333	0.057	0.433333	0.321	0.5
2-Phenylethyl propanoate	0.0256667	0.0603333	0.319	0.127667	0.23	0.157667	0.135667	0.496667	0.526667	0.53	0.47	0.321	0.443333	4.9	5.83333	5.66667	6.06667	6.23333	4.33333	0.0146667	0.0142333	0.061	0.0666667	0.0353333	0.027	0.114333	0.166667	0.0311	0.216667	0.0736667	0.058	0.294333	0.0386667	0.0433333	0.0162333	0.0513333	0.152333	0.333333
3-Hydroxybutanone	0.0553333	0.163333	0.343333	0.053	0.212333	0.084	0.0756667	0.0786667	0.0753333	0.052	0.0646667	0.0646667	0.042	0.149	0.117667	0.0483333	0.194333	0.055	1.74333	0.093	0.159	0.563333	0.15	1.04667	1.5	0.916667	0.476667	0.047	0.171	0.0813333	0.99	14.6667	0.17	0.287667	0.243333	0.331	0.0493333	0.289
3-Methyl-2-butenal	0.993333	1.03	1.35667	0.73	1.37667	0.68	0.603333	0.716667	0.856667	0.41	1.03333	0.423333	0.37	0.776667	0.716667	0.893333	0.696667	0.336667	0.833333	0.095	0.446667	2.25667	0.463333	0.53	1.44333	3.1	0.463333	0.034	0.315667	0.122333	0.223333	0.202333	0.483333	1.15667	0.291	1.08667	1.14333	0.583333
3-Methyl-2-thiophenecarboxaldehyde	0.0263333	0.0283333	0.0214333	0.0266667	0.041	0.0125667	0.0157667	0.0201	0.0117667	0.019	0.0107333	0.0247667	0.0259	0.0154333	0.0264333	0.0127667	0.0143333	0.0192333	0.0189	0.017	0.0169	0.028	0.0174333	0.0296667	0.0356667	0.0226667	0.0117667	0.0155667	0.013	0.0139	0.0181	0.0262333	0.0446667	0.0356667	0.0285667	0.0317667	0.141	0.7
3-Methyl-4-heptanone	0.046	0.106333	0.513333	0.061	0.287667	0.324333	0.283333	0.110333	0.72	0.583333	0.2	0.284333	0.593333	0.36	0.606667	0.633333	0.251	0.302333	0.76	0.0147667	0.0284333	0.087	0.185667	0.034	0.195667	0.39	2.03333	1.13333	2.79	0.131	0.796667	0.75	0.045	0.181	0.214333	0.0336667	0.144333	0.217667
3-Methylbutanal	733.333	496.667	896.667	426.667	1423.33	646.667	426.667	500	776.667	267.667	433.333	396.667	199	733.333	600	693.333	673.333	302.333	137.667	343.333	1166.67	1410	483.333	1083.33	1166.67	933.333	800	510	550	400	643.333	503.333	623.333	623.333	179	1026.67	343.333	88.3333
3-Methylbutanoic acid	1.67667	1.7	4.33333	0.6	6.36667	2.23333	0.62	0.483333	1.14333	0.171	1.47667	0.696667	0.110333	1.67667	0.67	2.19	1.89	0.53	1.05667	0.976667	1.03	3.31	0.716667	2.61	2.27667	1.85667	1.73333	0.0166667	0.0199	0.295667	0.463333	0.653333	0.141	0.566667	0.0127667	0.746667	0.213333	0.276667
3-Methylbutanol	0.53	3.9	34.3333	15.4333	7.46667	18.5667	20.5667	6.6	53.3333	45	24.2333	31.9	32	31.7667	114.333	177.667	30.6667	37.6667	440	0.47	3.53333	7.3	3.36667	4.1	9.43333	3.83333	12.5667	7.8	22.7667	4.73333	6.36667	12	13.1	47	51.6667	15.6667	31.2333	204.333
3-Methylfuran	0.55	0.169	0.316667	0.14	0.254333	0.203333	0.171	0.146667	0.513333	0.46	0.201	0.262333	0.403333	0.446667	0.48	0.46	0.646667	0.2	0.746667	0.023	0.0143333	0.0216667	0.0142333	0.0326667	0.0314333	0.0242333	0.0413333	0.011	0.0336667	0.0229	0.0513333	0.038	0.0265667	0.0356667	0.0483333	0.0253333	0.0152333	0.0906667
4,5-Dimethyl-2-isobutyl-1,3-dioxolane (isomer 1)	29.7667	37	305.667	145.667	125.667	162.333	256.667	71.3333	100.333	40	52.3333	47.3333	26.6667	82	70.3333	75	88	41.3333	32.5667	1.77667	73	820	301	64	440	376.667	47.3333	1.67667	1.82333	21.1	21.2333	27.7667	98.6667	137.667	27.7667	332.333	100.333	27.9
4,5-Dimethyl-2-isobutyl-1,3-dioxolane (isomer 2)	26.4333	57	586.667	171	249	476.667	163.333	139	214.333	85.6667	95.3333	99	61	137.667	105.333	120	145.667	57.3333	40	0.97	299	1656.67	194.333	329	1510	280	101.667	6.4	8.53333	23.9	31.6667	43	710	373.333	25.6667	2266.67	440	48.3333
4,5-Dimethyl-2-isobutyl-1,3-dioxolane (isomer 3)	8.53333	13.9	165.667	55.3333	60.3333	141	54.3333	32.3333	59	28	21.9	26.5667	21.5667	27.4333	24.1	29.4333	29.7667	13.4333	10.3667	0.403333	68.6667	533.333	87.6667	75	396.667	126.667	40	2.92333	3.63333	6.4	10.5667	19.1	227.667	192.333	16.1	986.667	160	23.2333
4,5-Dimethyl-2-isopropyl-1,3-dioxolane (isomer 1)	17.4333	13.6667	110.667	58.6667	47.3333	63.3333	95	26.3333	49	20.4333	20.7667	22.7667	15.3333	32.9	31.2333	34.6667	34	16.1	17.6667	1.3	17.2333	221	129	19.5667	175.667	177.667	23.1	1.26667	1.53333	7.16667	9.3	14.6667	26.7667	68.3333	25.3333	76.6667	40.6667	22.7667
4,5-Dimethyl-2-isopropyl-1,3-dioxolane (isomer 2)	10.9	14	141	47.3333	62.3333	121	45	34.6667	68.6667	29.2333	25.5667	31.6667	23.6667	36.6667	31	36.6667	38.6667	14.7667	13.7667	0.483333	44	304.333	62.3333	62.3333	380	93.6667	35	3.5	5.2	5.53333	9.4	15.4333	110.667	117.667	15	506.667	110.667	24
4,5-Dimethyl-2-isopropyl-1,3-dioxolane (isomer 3)	1.11	1.24333	11.1	4.1	5.5	9.76667	4.13333	3.01	5.56667	2.73333	2.24333	2.41	2.32333	3.66667	3.07667	4.13333	3.63333	1.56667	1.71	0.052	3.46667	20.3333	4.46667	4.83333	24	6.6	2.56667	0.292333	0.56	0.46	0.773333	1.34333	8.56667	8.96667	1.23333	34	8.16667	2.22333
4-Cyclopentene-1,3-dione	8.8	6	2.59	2.2	5.63333	1.54333	0.863333	1.09333	0.456667	0.886667	1.17667	0.305667	0.516667	1.2	0.76	0.856667	0.863333	0.643333	0.473333	3.31	3.76667	3.43333	0.806667	1.56667	0.66	0.24	0.926667	0.57	2.16667	0.366667	0.312333	0.493333	2.29	0.696667	0.289	3.26667	0.656667	0.267667
4-Ethenyl-2-methoxyphenol	0.161	0.373333	1.91	0.533333	1.79	1.2	0.693333	0.773333	4	4.86667	0.663333	2.83333	2.67667	1.6	5.23333	7.1	1.76667	3.4	15.1	0.0983333	0.305667	0.319	0.496667	0.816667	0.77	0.416667	2.07667	0.38	0.311	0.266667	10.1	48	0.151	0.16	0.0966667	0.0172333	0.0203333	0.0456667
4-Ethenylphenol	0.0516667	0.0613333	0.903333	0.117667	0.633333	0.84	0.305667	0.44	6	6.96667	0.257667	3.76667	2.6	2.29	8.5	12.7667	2.55667	5.1	24.3333	0.0883333	0.0255667	0.0413333	0.0626667	0.034	0.065	0.0413333	0.126667	0.0343333	0.078	0.0191	0.153333	0.136667	0.0543333	0.0526667	0.0216667	0.028	0.0403333	0.0307667
5-Methyl-2(3H)-furanone	6.03333	6.26667	5.16667	1.82333	12	2.76667	1.33333	1.35667	0.763333	0.433333	1.56667	0.446667	0.221	0.893333	0.576667	0.876667	0.826667	0.31	0.736667	0.126667	2.85667	3.04333	0.161	1.05333	0.756667	0.356667	0.185667	0.0271	0.0285667	0.123333	0.245667	0.0783333	1.03	0.209	0.0262333	2.66667	0.353333	0.051
5-Methyl-2(5H)-furanone	0.0284333	1.6	1.94333	0.0386667	4.8	1.11	0.253333	0.4	0.112333	0.0234333	0.0192333	0.146667	0.0142333	0.306667	0.112333	0.097	0.042	0.019	0.0236667	0.0194333	0.406667	1.10667	0.0416667	0.327667	0.225667	0.0526667	0.0483333	0.0141	0.0177667	0.0207667	0.0134333	0.0153333	0.613333	0.069	0.0259	0.746667	0.029	0.0177667
5-Methyl-2-isopropyl-2-hexenal	0.55	1.21	3.86667	2.12333	3.26667	2.3	2.12333	0.906667	1.3	0.523333	0.573333	0.553333	0.184333	0.786667	0.61	1.04333	0.863333	0.433333	0.206667	0.332333	4.73333	19.3333	5.33333	4.3	9.53333	8.26667	1.26667	0.0446667	0.201	0.177667	0.71	1.55667	3.4	9.86667	0.41	5.43333	1.16667	0.836667
5-Methyl-2-phenyl-2-hexenal	1.54333	11.4333	22.6667	10.8333	24.2333	18.3333	8.06667	11.4333	11.4333	4.56667	8.8	6.46667	3.03333	6.2	4.36667	4.13333	8.73333	3.66667	0.836667	0.36	7.13333	20	2.46667	5.36667	9.43333	2.5	2.56667	0.433333	0.18	0.503333	0.783333	0.976667	2.75667	3.6	0.153333	2.76667	0.643333	0.159
5-Methyl-2-thiophenecarboxaldehyde	0.0856667	0.0693333	0.177667	0.0516667	0.151	0.116667	0.119	0.0496667	0.184333	0.127667	0.0763333	0.0456667	0.0726667	0.0986667	0.167667	0.225667	0.117667	0.115667	0.139	0.0191	0.0653333	0.503333	0.277667	0.143333	0.285667	0.35	0.186667	0.065	0.0983333	0.0265667	0.0302333	0.0876667	0.523333	0.936667	0.73	6.7	17.7667	2.36667
6,10-Dimethyl-5,9-undecadien-2-one	0.906667	0.883333	1.12333	0.57	1.47667	0.726667	0.456667	0.53	0.813333	0.723333	0.446667	0.576667	0.433333	0.65	0.68	0.643333	0.83	0.466667	0.536667	0.0773333	0.0593333	0.0933333	0.0373333	0.116667	0.0683333	0.0309	0.236667	0.0943333	0.0446667	0.105333	0.135667	0.119	0.069	0.110333	0.0317667	0.101333	0.186667	0.163333
6-Methyl-5-heptene-2-one	9.7	8.9	16.5667	6.46667	21.1	12	6.36667	9.46667	16.1	12.2333	9.33333	11.4333	7.5	11.2333	11.1	10.3667	11.9	6.8	8.1	1.51	0.873333	1.84333	0.753333	1.67667	1.93333	1.43333	2.97667	0.766667	1.05	1.45667	3.43333	2.56667	2.17667	2.17667	1.75667	2.31	2	3.19
Acetic acid	29.6667	8.96667	19	7.46667	21.3333	7.93333	4.26667	3.5	17.7667	6.36667	10.7333	10.2667	3.56667	14.3333	6.03333	11.4333	10.2	0.07	3.25667	39.3333	3.33333	22	10.5	14.1	12.9	9.3	8.7	4.66667	15.6667	0.05	11.3333	15.2333	8.36667	9.16667	2.55667	18	15.7667	6.33333
Benzaldehyde	42	74.6667	106.333	59.6667	122.333	85	56.3333	72.3333	89	79.6667	76.3333	66.6667	50	82.6667	91.3333	93	104.333	70	44	12.2333	35.3333	79	35	41.6667	74.6667	79	125.667	56	32.5667	30.6667	21.9	19.2333	36.3333	62	28	55.3333	35	5.1
Benzyl alcohol	0.51	7.83333	10.2667	4.06667	17.9	6.93333	2.2	10.5	22.4333	16.4333	12.7667	13	16.7667	18.4333	24.2333	34.6667	13.5667	16.9	39	0.08	0.786667	0.586667	0.87	1.55667	0.446667	1.49	4.63333	0.6	1.79	2.92333	3.21	1.75667	0.64	0.513333	0.124333	1.3	1.10333	3.63333
Butanol	34.6667	22.1	41.3333	23.1	54.6667	30.1	26.2333	16.6667	30.7667	12.6667	15	15.3333	11.6667	25.3333	8.56667	15.5667	25.9	7.46667	3.23333	12.1	46.6667	100.667	38.6667	45.6667	64.6667	77	42.6667	26.9	32	17	33.6667	34.3333	41	52	14.3333	61.3333	21.6667	5.4
Caryophyllene	0.0533333	0.0436667	0.0446667	0.0393333	0.113333	0.0272333	0.0466667	0.032	0.0436667	0.0646667	0.067	0.0393333	0.0683333	0.053	0.042	0.0643333	0.0793333	0.0356667	0.066	0.134333	0.048	0.072	0.0333333	0.0533333	0.056	0.0319	0.0406667	0.0206667	0.0243333	0.022	0.0226667	0.0746667	3.73333	12.7667	9.63333	51	86.3333	200
Citronellyl butyrate	0.516667	0.44	1.01667	0.366667	0.636667	0.84	0.34	0.46	0.923333	0.856667	0.5	0.606667	0.686667	0.52	0.346667	0.463333	0.316667	0.36	0.426667	0.0473333	0.0317667	0.055	0.04	0.027	0.037	0.0753333	0.052	0.0486667	0.0436667	0.0446667	0.0243333	0.0523333	0.0523333	0.271	0.122333	0.95	1.56667	3.22333
Cubebol	0.077	0.0443333	0.0753333	0.102667	0.15	0.0563333	0.07	0.0786667	0.315667	0.292333	0.156667	0.115667	0.133333	0.0733333	0.061	0.0666667	0.0793333	0.0596667	0.0573333	0.049	0.0603333	0.0886667	0.0426667	0.0353333	0.0626667	0.041	2.05667	3.13333	8.13333	1.75667	7.66667	3.96667	0.0503333	0.0766667	0.0376667	0.0746667	0.114333	0.55
Dehydro-β-ionone	1.39	1.15667	1.76667	0.93	2.37667	1.34333	0.866667	1.08333	1.92333	1.69	1.06667	0.993333	1.32333	1	1	1.44333	1.63333	0.756667	1.24333	0.051	0.0252333	0.037	0.05	0.0383333	0.0393333	0.047	0.0426667	0.0229	0.066	0.0453333	0.105333	0.105667	0.027	0.035	0.03	0.047	0.0272333	0.0523333
Dihydroactinolide	0.189	0.22	0.466667	0.151	0.302333	0.403333	0.22	0.131	0.326667	0.42	0.314333	0.233333	0.241	0.111	0.095	0.119	0.252333	0.098	0.166667	0.0213333	0.00883333	0.0117667	0.00796667	0.00786667	0.0155667	0.013	0.0086	0.00503333	0.0207667	0.00736667	0.0134333	0.0211	0.00756667	0.011	0.00916667	0.0175667	0.0154333	0.00673333
Dihydroedulan	0.8	0.65	1.03333	0.54	0.883333	0.603333	0.45	0.43	1.8	3.63333	0.453333	1.15667	2.23333	0.52	1.29	1.22333	0.6	0.69	1.64333	0.0157667	0.013	0.0255667	0.0167667	0.0172333	0.0332333	0.0259	0.0483333	0.0202333	0.0433333	0.0181	0.0636667	0.0493333	0.0259	0.0145667	0.00933333	0.0182333	0.0256667	0.0262333
Dimethyl disulfide	11.2333	11.4333	9.96667	6.13333	20.2333	8	7.53333	6.2	8.23333	3.15667	6.1	3.53333	2.56667	4.63333	4.46667	2.82333	5.56667	1.67667	1.4	14.2333	14	20.2333	8.13333	12.3333	8.96667	20.4333	3.66667	1.93333	6.63333	6.4	6.3	4.6	17.9	7.66667	2.97667	15.2333	3.56667	3.53333
Dimethyl sulfide	97.6667	44.6667	63	39	102	62.6667	28.1	57.6667	142.333	89.3333	54.6667	76	70.6667	164.333	159	157.667	103.667	90.6667	179	1.42333	0.346667	0.343333	0.366667	0.673333	0.55	0.386667	0.97	1.96667	13.6667	0.235667	0.706667	0.793333	0.476667	0.536667	0.324333	0.643333	0.37	0.95
D-Limonene	6.13333	4.7	7.56667	3.05667	10.9	4.86667	2.86667	3.56667	4.23333	3.06667	2.5	2.15667	2.55667	3.8	2.91	3.66667	4.06667	1.91	2.7	0.373333	0.573333	0.49	0.192333	0.646667	0.89	0.313333	0.64	0.205667	0.295667	0.433333	0.456667	0.546667	0.59	0.79	0.393333	0.456667	0.222333	0.403333
Ethyl (E)-2-hexenoate	0.0556667	0.0556667	0.219	0.0703333	0.266667	0.131	0.0583333	0.191	0.222333	0.222333	0.104333	0.179	0.0583333	0.0873333	0.101	0.144333	0.125667	0.0376667	0.05	0.0279	0.0676667	0.136667	0.0606667	0.0963333	0.325667	0.176667	0.616667	0.100333	0.0275667	3.4	13.5667	10.9	0.174333	0.0866667	0.112333	0.145667	0.184333	0.636667
Ethyl (E)-2-octenoate	0.034	0.0327667	0.044	0.0324333	0.0763333	0.0134333	0.035	0.0343333	0.116667	0.083	0.0836667	0.0726667	0.0463333	0.0443333	0.0294333	0.0225667	0.039	0.0113333	0.054	0.0227667	0.0426667	0.0276667	0.0241	0.0286667	0.049	0.021	0.171	0.0586667	0.027	6.03333	24.4333	17.1	0.0223333	0.0227667	0.0139	0.0137667	0.0157667	0.0132333
Ethyl (Z)-4-decenoate	0.043	0.075	0.061	0.159	0.0706667	0.0666667	0.0596667	0.443333	0.483333	0.329	0.506667	0.426667	0.185667	0.162333	0.0476667	0.0856667	0.04	0.037	0.249	0.0214333	0.163333	0.0483333	0.0546667	0.0259	0.0311	0.0326667	1.07333	0.0285667	0.0383333	281	296.667	151	0.069	0.0386667	0.0306667	0.303333	0.0866667	0.234333
Ethyl 2-butenoate	0.0576667	0.516667	4.8	3.16667	1.71	5.16667	2.61	3.7	10.4333	9.63333	3.43333	5.63333	10.2667	7.33333	11.9	18.7667	8.63333	11.9	15.9	0.0145667	0.0583333	0.331	0.0956667	0.085	0.593333	0.0743333	0.217667	0.0543333	0.0896667	0.0823333	0.302333	0.356667	0.2	3.8	2.55667	8.53333	23.6667	35.3333
Ethyl 3-octenoate	0.056	0.0663333	0.0623333	0.0227667	0.099	0.0566667	0.0463333	0.0463333	0.049	0.0264333	0.0373333	0.0209	0.0314333	0.039	0.0596667	0.0666667	0.045	0.0576667	0.0736667	0.0503333	0.0506667	0.0436667	0.0406667	0.051	0.0353333	0.154333	0.06	0.0426667	0.041	5.66667	10.0667	6.53333	0.0373333	0.0583333	0.0315667	0.0436667	0.0436667	0.04
Ethyl 4-octenoate	0.0416667	0.0516667	0.217667	0.146667	0.13	0.102667	0.0673333	0.0836667	0.213333	0.144333	0.0756667	0.0816667	0.0366667	0.112333	0.143333	0.163333	0.0933333	0.147667	0.151	0.0353333	0.0423333	0.021	0.0275667	0.0386667	0.0403333	0.0229	0.32	0.0403333	0.0242333	12.4333	16.3333	8.26667	0.0279	0.0193333	0.0301	0.0343333	0.0277667	0.052
Ethyl acetate	0.56	0.2	1.5	0.933333	1.05333	1.22333	0.953333	0.65	2.67667	1.3	0.55	0.803333	1.49	1.82333	2.37667	4.53333	3.09	1.83333	2.47667	1.83333	0.426667	0.92	0.526667	1.13333	1.43333	1.06	1.39	0.703333	1.86667	0.386667	1.63333	2.55667	1.24333	2.03333	1.79	2.4	6.53333	23.7667
Ethyl decanoate	0.093	0.117667	0.563333	0.206667	0.38	0.363333	0.185667	0.192333	0.496667	0.41	0.232333	0.336667	0.202333	0.36	0.36	0.563333	0.386667	0.37	0.42	0.062	0.123333	0.297667	0.0646667	0.179	0.239	0.0446667	0.406667	0.0373333	0.0426667	13.5667	14.7667	8.66667	0.084	0.07	0.0646667	0.100333	0.0916667	0.046
Ethyl heptanoate	0.0453333	0.0513333	0.416667	0.18	0.0653333	0.164333	0.152333	0.0646667	0.157667	0.109667	0.093	0.124333	0.0473333	0.157667	0.251	0.336667	0.201	0.186667	0.21	0.0333333	0.221	0.291	0.069	0.157667	0.506667	0.13	0.321	0.0213333	0.029	5.9	6.7	2.66667	0.0433333	0.323333	0.0125667	0.0486667	0.0373333	0.011
Ethyl hexanoate	0.316667	0.42	2.09	0.9	0.626667	0.776667	0.603333	1.24333	1.47667	0.766667	1.31	0.99	0.483333	1.36667	1.7	2.23333	1.33333	1.26667	1.66667	0.227667	0.576667	0.6	0.151	0.396667	0.556667	0.157667	6.86667	0.0463333	0.0416667	152.333	205.667	110.667	0.6	0.803333	0.153333	0.64	0.219	0.191
Ethyl lactate	4.73333	0.259	3.29	7.36667	4.53333	2.62333	1.9	1.11	3.93333	4.3	7.1	2.19	1.75667	3.36667	1.43333	2.73333	0.503333	2.62333	1.03667	3.8	4.56667	4.03333	32.2333	11.1	29.2333	35.3333	5.1	10.0333	11.5667	1.81	4.06667	0.813333	2.24333	4.06667	18.9	7.43333	63.6667	5
Ethyl octanoate	1.03	0.633333	3.86667	1.46667	1.59	1.82333	1.41	1.31	2.71	1.82333	1.37667	1.65667	0.866667	3.01	3.53333	5.13333	3.14333	3.29	2.97667	1.65667	3.36667	4.53333	1.33333	3.33333	5.3	1.53333	5.93333	0.155667	0.0446667	139	147.667	77.3333	0.71	1.69	0.169	0.483333	0.121	0.0553333
Ethylpyrazine	0.973333	0.15	0.543333	0.51	0.66	0.683333	0.623333	0.7	1.79	2.17667	0.583333	0.87	1.86667	1.8	2.24333	3.14333	1.62333	1.79	2.12333	0.113333	0.0673333	0.105667	0.353333	0.133333	0.276667	0.636667	1.02667	0.75	0.85	0.107667	0.256667	0.85	0.0706667	0.666667	0.636667	0.103	0.536667	2.12333
Eugenol	0.4	0.45	1.42333	0.37	1.21	0.686667	0.416667	0.47	1.42333	1.25667	0.51	0.916667	0.646667	0.793333	1.19	1.47667	1.08	0.733333	1.46667	0.0202333	0.039	0.113333	0.0996667	0.0993333	0.0566667	0.117667	0.102333	0.038	0.058	0.048	0.0983333	0.0666667	0.0463333	0.056	0.046	0.0713333	0.064	0.0576667
Geranyl butyrate	1.74333	2.55667	2.94333	1.97667	2.86667	2.22333	1.67667	2.04333	1.77667	1.83333	1.79	1.72333	1.47667	2.22333	2.17667	1.65667	2.23333	1.7	1.66667	0.166667	0.068	0.157667	0.103333	0.143333	0.0643333	0.119	0.164333	0.0856667	0.13	0.105333	0.236667	0.149	0.112333	0.132333	0.068	0.0963333	0.113333	0.0763333
Heptanol	1.53333	1.74333	4.96667	1.86667	4.53333	2.92333	1.99	2.7	6.73333	5.36667	3.1	4.6	2.99	6.3	10.4333	13.2333	7.03333	5.06667	15.1	0.813333	0.252333	0.346667	0.214333	0.373333	0.423333	0.46	1.53333	0.506667	0.633333	0.66	0.796667	0.5	0.47	0.423333	0.366667	0.456667	0.446667	2.59
Hexanal	140	61.3333	126.667	47.3333	139	76	73	67.3333	102	84.3333	74.3333	88.3333	69.6667	82	87.6667	67.6667	75.6667	61.3333	49.6667	181	113.333	101	46.6667	356.667	770	123.333	123.333	52.3333	75.3333	56.6667	93.6667	77.3333	211	154.333	181	189	200	125.667
Hexanol	27.3333	42.3333	103.667	45.6667	69.6667	66.6667	44.3333	46.6667	151	131	67.6667	105	81	107	220	270	125.667	91.3333	305.667	3.01	3.06667	2.76667	1.75667	4.66667	3.73333	4.9	13.2333	2.73333	6.46667	6.76667	8.03333	6.53333	5.2	5.73333	4.7	2.25667	2.69	68.6667
Linalool	2.52333	5.2	10.0667	3.46667	10.4	6	2.61	2.99	6.43333	4.66667	2.99	4.03333	2.74333	3.6	5.5	6.06667	4.8	3.04333	6.06667	0.136667	0.18	0.42	0.154333	0.294333	0.366667	0.323333	0.493333	0.127667	0.251	0.182333	0.436667	0.211	0.214333	0.251	0.12	0.242333	0.116667	0.29
Methional	23	12.2333	14.5667	10.5	24.3333	8.3	10.4	8.8	10.5	3.93333	9.5	5.4	3.56667	11.2333	7.6	11.4333	10.7333	5.73333	1.29	3.32333	27.1	62.3333	24.9	22.9	30.9	39	25.4333	21.4333	27.3333	10.6667	17	15	19.6667	21.5667	2.61	40.3333	14.2333	1.53333
Methylpropanal	44	39.3333	71.6667	33.3333	101.667	60	40.3333	26.4333	55.6667	23.3333	25.1	26.5667	22.6667	55	49.3333	58.3333	80	20.7667	22.6667	18.7667	48	184.333	68.3333	84.3333	126.667	123.333	74.6667	137.667	132.333	19.3333	44.3333	51.3333	60.3333	75.3333	33	99.3333	29.6667	14.6667
Methylpyrazine	0.124333	0.034	0.237667	0.129	0.161	0.154333	0.183333	0.144333	0.953333	1.29	0.134333	0.286667	1.86667	0.396667	1.21	2.77667	0.191	0.966667	4.2	0.205667	0.0666667	0.185667	0.314333	0.115667	0.124333	0.287667	0.36	0.234333	0.653333	0.0856667	0.201	0.48	0.132333	0.59	0.656667	0.127667	0.301	2.34333
Neryl acetate	0.133333	0.078	0.0853333	0.0976667	0.162333	0.0416667	0.056	0.0733333	0.115667	0.104333	0.066	0.0723333	0.0983333	0.107	0.0763333	0.167667	0.14	0.151	0.089	0.0713333	0.031	0.051	0.034	0.177667	0.0596667	0.0272333	0.0303333	0.0266667	0.0301	0.045	0.0593333	0.0456667	0.123333	0.256667	0.254333	1.2	1.96667	4.8
Nonanal	15.6667	9.76667	16.2333	5.93333	20.6667	11.4333	8.46667	9.4	12.5667	10.6333	9.56667	13.1	7.83333	12.5667	13.7667	13.2333	14.4333	13.3333	12	8.26667	9.5	8.53333	3.5	14	11.1	8.06667	16.3333	18	5.26667	15.3333	10.4333	8.43333	18.3333	10.6667	4.43333	24.2333	18.1	19.2333
Nonane	1.14333	1.69	7.33333	3.1	5.83333	4.16667	4.3	2.91	4.96667	4.8	2.99	4.1	1.2	3.43333	3.76667	2.72333	3.17667	1.87667	2.19	0.331	2.47667	2.31	1.74333	3.83333	3.36667	3.33333	3.83333	1.13333	2.43333	2.1	9.2	4.76667	1.81	2.9	1.52333	1.57667	1.47667	2.17667
Octanol	2.53333	3.53333	9.66667	3.66667	10.5667	6	4.46667	6.3	12.4333	10.2	5.73333	8.93333	5.56667	10.3	12.3333	13.7667	10.7	7.23333	9.93333	1.26667	0.207667	0.643333	0.366667	0.493333	0.816667	1.71	2.52333	1.41	0.64	1.4	1.15667	0.576667	2.47667	1.23333	0.83	0.863333	0.486667	2.07667
p-Cymene	3.8	1.67667	2.23333	1.25667	2.87667	1.67667	1.19	1.36667	1.79	1.56667	1.13333	0.976667	1.47667	2	1.85667	2.21	2.03333	1.25667	1.95667	0.135667	0.171	0.232333	0.0766667	0.241	0.201	0.108	0.196667	0.0936667	0.213333	0.161	0.203333	0.265667	0.257667	0.211	0.14	0.17	0.149	0.211
Pentanal	56.6667	30.5667	48.6667	27.3333	59.3333	39.3333	28.2333	38	63	45.6667	36.6667	46	35	41	34.3333	23	35.3333	17.5667	9.56667	11.6667	2.4	3.4	1.84333	7.33333	13.6667	7.66667	3.33333	0.97	1.97667	1.25667	3.01	2.63333	5.16667	6.06667	7.4	5.8	4.4	2.99
Pentanol	3.96667	2.29	5.53333	2.75667	4.76667	4.13333	2.91	2.77667	8.66667	8.73333	5.83333	4.83333	5.33333	4.96667	9.63333	11.3333	4.63333	3.96667	21.2333	1.63333	0.287667	0.336667	0.226667	1.13333	1.69	0.796667	0.84	0.12	0.976667	0.304333	0.533333	0.294333	0.51	0.723333	1	0.383333	0.48	5.13333
Phenylacetaldehyde	81	90.3333	225.667	115.667	249	179	117.667	126.667	194.333	119	108	130	86.3333	191	200	282.333	195.667	161	73.6667	23.9	73.6667	144.333	81	48.6667	103	77.6667	183.333	255.667	190	37.3333	49	45.3333	50	86	32.6667	79.3333	30.4333	15.7667
Phenylethyl alcohol	5.13333	13.1	74.3333	30.1	33.6667	64.3333	26.5667	54.3333	255.667	273.333	61.6667	189	164.333	125.667	307.667	383.333	141	269	940	6.03333	8.5	12	6.43333	9.73333	9.9	10.8667	121	102	97.3333	28.9	54	37.6667	45.6667	47	8.46667	93.6667	52	85
Propyl propanoate	27.7667	8	14	0.0264333	21.5667	0.63	0.035	7.16667	18.4333	17.6667	0.0286667	19	0.074	15.2333	0.0406667	0.038	6.7	8.93333	0.132333	16.6667	16.1	7.53333	0.072	111	223.333	20	19.3333	4.13333	0.0516667	6.6	0.0706667	0.0993333	64	31.5667	50.3333	56.3333	59	27.3333
p-Xylene	0.0189	0.0301	0.0201	0.0103	0.047	0.0219	0.00893333	0.0201	0.0147667	0.0105333	0.0245667	0.0154333	0.0053	0.0316667	0.028	0.0406667	0.04	0.0536667	0.0174333	0.0142333	0.0169	0.00663333	0.0087	0.0063	0.0091	0.0179	0.0126667	0.00666667	0.00746667	0.00963333	0.0183333	0.0139	0.0106333	0.0132333	0.008	0.0098	0.0171	0.0124333
Safranal	10	12	12.2333	4.93333	22.5667	7.53333	3.53333	7.4	10.7333	7.86667	7.16667	6.83333	4.9	8.93333	8.7	8.7	11.3333	5.63333	6.36667	0.164333	0.141	0.322333	0.167667	0.329	0.31	0.329	0.38	0.101667	0.162333	0.249	0.331	0.2	0.27	0.281	0.125667	0.376667	0.197667	0.175667
Santalol	0.0251	0.0124333	0.0065	0.00953333	0.0165667	0.0145667	0.00646667	0.0156667	0.0176667	0.019	0.0199	0.0185667	0.0155667	0.0176667	0.00883333	0.0225667	0.0186667	0.00776667	0.014	0.0195667	0.0166667	0.007	0.0183333	0.0121	0.0156667	0.031	0.0152333	0.013	0.0137667	0.0104	0.022	0.018	0.104	0.312333	0.154333	1.33333	0.976667	1.33333
Terpinolene	1.24333	1.00667	1.91	0.8	2.9	1.32333	0.84	0.876667	1.44333	0.736667	0.71	0.703333	0.97	1.14333	0.883333	1.19	1.3	0.476667	0.673333	0.049	0.0546667	0.091	0.0436667	0.164333	0.156667	0.110667	0.37	0.184333	0.12	0.07	0.343333	0.533333	0.0583333	0.0733333	0.079	0.0473333	0.0164333	0.0596667
α-Copaene	0.0593333	0.0773333	0.0496667	0.079	0.0643333	0.064	0.048	0.0833333	0.039	0.0936667	0.031	0.0783333	0.049	0.0733333	0.0686667	0.0773333	0.0326667	0.0175667	0.0406667	0.0606667	0.0473333	0.0736667	0.0736667	0.0503333	0.061	0.043	0.0483333	0.0301	0.061	0.064	0.0307667	0.109333	0.112333	0.513333	0.383333	1.5	2.7	6.03333
α-Cuparene	0.0164333	0.0466667	0.0202333	0.0281	0.0287667	0.0343333	0.0476667	0.0653333	0.0806667	0.103333	0.039	0.0816667	0.0816667	0.0413333	0.0209	0.0416667	0.0276667	0.0223333	0.0493333	0.0212333	0.0406667	0.0336667	0.0307667	0.0386667	0.0416667	0.037	0.107	0.0566667	0.14	1.9	2.3	1.39	0.0346667	0.054	0.047	0.089	0.0696667	0.136667
α-Cyclocitral	1.95667	1.71	3.26667	1.06	3.06667	1.94333	1.05333	0.886667	1.65667	1.53333	0.933333	1.19	1.00667	1.43333	1.81	2.3	1.65667	1.16667	2.15667	0.062	0.0302333	0.099	0.0643333	0.0843333	0.087	0.139	0.127667	0.0776667	0.194333	0.039	0.098	0.113333	0.105	0.116667	0.102	0.0973333	0.0873333	0.133333
α-Ethylidenbenzeneacetaldehyde	3.06667	9.3	17.9	7.06667	27.1	14.1	6.4	10.0667	9.63333	4.13333	7.13333	5	2.6	9.16667	6.1	7.8	12.4333	4.93333	1.27667	0.206667	3.9	12.2333	2.14333	7.7	9.36667	3.06667	4.3	1.03667	0.676667	0.976667	1.31	1.35667	2.79	4.7	0.54	3	1.15667	0.316667
α-Humulene	0.0663333	0.057	0.049	0.02	0.069	0.0426667	0.0456667	0.0281	0.103667	0.0893333	0.0636667	0.0154333	0.0333333	0.0329	0.0282333	0.023	0.0219	0.0242333	0.0296667	0.0353333	0.0255667	0.0259	0.031	0.0317667	0.0217667	0.0113333	0.0463333	0.0301	0.0302333	0.0786667	0.59	0.287667	0.2	0.58	0.346667	1.81	2.85667	5.7
α-Phellandrene	0.73	0.433333	0.666667	0.323333	0.936667	0.473333	0.272333	0.376667	0.543333	0.53	0.332333	0.336667	0.34	0.62	0.536667	0.773333	0.54	0.41	0.463333	0.0696667	0.0446667	0.0866667	0.0321	0.0853333	0.119	0.0453333	0.133333	0.0305667	0.0593333	0.0271	0.0916667	0.0643333	0.0583333	0.126667	0.034	0.082	0.044	0.0816667
α-Santalene	0.244333	0.201	0.46	0.353333	0.373333	0.296667	0.229	0.18	0.373333	0.423333	0.115667	0.244333	0.325667	0.071	0.211	0.186667	0.14	0.216667	0.976667	0.0876667	0.0703333	0.0663333	0.0966667	0.0563333	0.143333	0.0486667	0.0653333	0.035	0.0803333	0.155667	0.0526667	0.17	0.603333	1.53333	0.526667	3.53333	4.6	8.73333
α-Terpineol	0.34	1.27667	1.64333	0.713333	2.53333	1.07333	0.41	0.523333	0.91	0.636667	0.533333	0.456667	0.466667	0.45	0.553333	0.32	0.72	0.25	0.513333	0.0416667	0.215667	0.703333	0.161	0.265667	0.192333	0.154333	0.167667	0.034	0.0696667	0.113333	0.119	0.107	0.16	0.116667	0.0329	0.161	0.0496667	0.0556667
α-Terpinyl acetate	0.0149	0.0203333	0.0221	0.0133333	0.0262333	0.0277667	0.0223333	0.0151	0.0346667	0.0416667	0.0322333	0.0169	0.0216667	0.036	0.0295667	0.0336667	0.0136667	0.0376667	0.0144333	0.0129	0.00866667	0.0145667	0.0163333	0.0184333	0.0169	0.0121	0.0139	0.005	0.0111	0.00856667	0.0162333	0.0119	0.0496667	0.139	0.013	0.295667	0.39	0.823333
β-Bisabolene	0.0313333	0.0173333	0.0526667	0.0513333	0.0566667	0.0556667	0.0476667	0.54	0.893333	0.486667	0.68	0.703333	0.38	0.122333	0.0636667	0.0332333	0.0606667	0.0706667	0.051	0.015	0.0213333	0.0133333	0.021	0.0179	0.019	0.0115667	1.12333	1.13333	1.67667	35.3333	100	44.3333	0.0202333	0.0114333	0.0152333	0.0696667	0.0356667	0.0543333
β-Chamigrene	0.0222333	0.031	0.0456667	0.0226667	0.0211	0.0257667	0.0203333	0.0171	0.0623333	0.0476667	0.0302333	0.042	0.048	0.0257667	0.0416667	0.0249	0.0127667	0.0322333	0.135667	0.0202333	0.0216667	0.0174333	0.0169	0.0259	0.0131	0.0266667	0.016	0.0161	0.0131	0.0225667	0.0266667	0.0119	0.215667	0.436667	0.232333	1.37667	1.82333	3.6
β-Curcumene	0.0157667	0.0183333	0.038	0.0129	0.025	0.0506667	0.0169	0.0302333	0.0332333	0.0256667	0.0366667	0.035	0.0242333	0.0526667	0.0191	0.0177667	0.0212333	0.0254333	0.0533333	0.0473333	0.0095	0.0087	0.0743333	0.0123333	0.0131	0.0302333	0.114333	0.064	0.094	0.973333	2.07667	1.09667	0.0157667	0.0181	0.0192333	0.0413333	0.209	0.573333
β-Cyclocitral	17.5667	13.9	22.4333	8.96667	23.1	13.3333	7.63333	7.33333	11.9	10.0667	7.4	7.8	6.5	10.3	12.1	11.9	12.5667	7.53333	10.4333	0.433333	0.271	0.786667	0.503333	0.813333	0.64	0.71	0.536667	0.127667	0.331	0.255667	0.456667	0.304333	0.363333	0.56	0.274333	0.466667	0.255667	0.294333
β-Cyclohomocitral	2.46667	2.2	3	1.19	3.16667	1.7	1.00667	0.93	1.2	1.2	0.996667	0.936667	0.736667	1.25667	1.22333	1.2	1.43333	0.75	1.01667	0.0546667	0.0453333	0.0706667	0.061	0.0856667	0.049	0.0643333	0.066	0.0214333	0.0453333	0.066	0.084	0.0333333	0.069	0.0283333	0.069	0.0423333	0.0486667	0.0456667
